# Supplementary material for: Small Non-coding RNA Expression Following Respiratory Syncytial Virus or Measles Virus Infection of Neuronal Cells
Source: Front Microbiol. 2021 Sep 3;12:671852. doi: 10.3389/fmicb.2021.671852 (PMC8446675; doi:10.3389/fmicb.2021.671852)
Supplement: Supplementary Table 1 — MiRNA modification data patterns in RSV and MeV infected neuronal cells. Table lists samples, microRNAs, type of modifications, modification site, pattern, modification position, internal modification type, internal modification position, repeat modifications and counts of modifications for all deregulated miRNAs identified in the study. [file Table_1.xlsx]

## Sheet: Sheet1
Sample	MIRNA	MODIFICATION_TYPE	MODIFICATION_ARM	MODIFICATION_PATTERN	MODIFICATION_POSITION	INTERNAL_MOD_TYPE	INTERNAL_MOD_PATTERN	INTERNAL_MOD_POSITION	DOUBLED	processed.counts
24h-SHS-MV1	hsa-mir-7641	mod	5p	UC	-1	-	-	-	-	1
24h-SHS-MV1	hsa-mir-3960	mod	5p	GC	-2	-	-	-	-	2
24h-SHS-MV1	hsa-mir-3960	adar	3p	G	19	-	-	-	yes	1
24h-SHS-MV1	hsa-mir-3960	mod	5p	CCCCUCCUCCUCGGCGC	5	-	-	-	-	2
24h-SHS-MV1	hsa-mir-3960	mod	3p	UAGA	14	-	-	-	-	1
24h-SHS-MV1	hsa-mir-191-5p	-	-	-	-	-	-	-	-	27
24h-SHS-MV1	hsa-mir-151a-3p	-	-	-	-	-	-	-	-	3
24h-SHS-MV1	hsa-mir-181b-5p	-	-	-	-	-	-	-	-	10
24h-SHS-MV1	hsa-mir-3960	mod	5p	GCGC	18	-	-	-	-	4
24h-SHS-MV1	hsa-mir-1273a	mod	3p	CCC	-7	-	-	-	-	1
24h-SHS-MV1	hsa-mir-92a-3p	mod	3p	AU	1	-	-	-	-	2
24h-SHS-MV1	hsa-mir-1273c	mod	5p	C	22	adar	G	43	-	1
24h-SHS-MV1	hsa-mir-1273g-3p	mod	5p	CUGUGAAUAG	-9	-	-	-	-	1
24h-SHS-MV1	hsa-mir-7110-3p	mod	5p	ACCCCGCGCC	-17	-	-	-	-	1
24h-SHS-MV1	hsa-mir-92b-3p	mod	3p	UA	1	-	-	-	-	1
24h-SHS-MV1	hsa-mir-3196	mod	5p	AGGGU	-5	-	-	-	-	4
24h-SHS-MV1	hsa-mir-3960	mod	3p	GACC	16	-	-	-	-	1
24h-SHS-MV1	hsa-mir-181a-5p	mod	5p	CACC	0	-	-	-	-	1
24h-SHS-MV1	hsa-mir-3929	mod	5p	GUCUC	-20	-	-	-	-	1
24h-SHS-MV1	hsa-mir-1273a	mod	3p	AACCUAGCGAGACCC	-20	-	-	-	-	1
24h-SHS-MV1	hsa-mir-93-5p	mod	5p	CC	0	-	-	-	-	3
24h-SHS-MV1	hsa-mir-4532	mod	3p	GC	2	-	-	-	-	1
24h-SHS-MV1	hsa-mir-1246	mod	5p	AUAUUA	-6	-	-	-	-	2
24h-SHS-MV1	hsa-mir-3196	mod	3p	GGCG	-1	-	-	-	yes	2
24h-SHS-MV1	hsa-mir-100-5p	mod	3p	A	1	-	-	-	-	1
24h-SHS-MV1	hsa-mir-3960	mod	3p	GACCC	16	-	-	-	-	1
24h-SHS-MV1	hsa-mir-17-5p	mod	3p	U	2	-	-	-	-	1
24h-SHS-MV1	hsa-mir-1273a	mod	5p	CUGUGAAUA	-27	-	-	-	-	1
24h-SHS-MV1	hsa-mir-486-5p	mod	3p	A	1	-	-	-	-	1
24h-SHS-MV1	hsa-mir-99b-5p	mod	3p	A	1	-	-	-	-	1
24h-SHS-MV1	hsa-mir-199a-5p	mod	3p	U	1	-	-	-	-	1
24h-SHS-MV1	hsa-mir-3182	mod	3p	GGUUAUCACAUUCGCCU	0	-	-	-	-	1
24h-SHS-MV1	hsa-mir-140-3p	-	-	-	-	snp	C	18	-	1
24h-SHS-MV1	hsa-mir-1260b	-	-	-	-	adar	G	9	-	1
24h-SHS-MV1	hsa-mir-3196	mod	3p	GGCGGCGGCCGCCGC	-1	-	-	-	yes	1
24h-SHS-MV1	hsa-mir-3196	mod	3p	GGCGGCGGCCCUGGCAU	-1	-	-	-	yes	1
24h-SHS-MV1	hsa-mir-3196	mod	3p	GGCGGCGGCC	-1	-	-	-	yes	3
24h-SHS-MV1	hsa-mir-671-5p	mod	5p	AC	0	-	-	-	-	1
24h-SHS-MV1	hsa-mir-375	mod	3p	A	1	-	-	-	-	2
24h-SHS-MV1	hsa-mir-125a-5p	-	-	-	-	-	-	-	-	18
24h-SHS-MV1	hsa-mir-1273a	mod	5p	GAGGUC	-26	-	-	-	-	1
24h-SHS-MV1	hsa-mir-1246	mod	5p	AUUA	-4	-	-	-	-	1
24h-SHS-MV1	hsa-mir-483-3p	mod	3p	AA	2	-	-	-	-	1
24h-SHS-MV1	hsa-mir-197-3p	-	-	-	-	-	-	-	-	1
24h-SHS-MV1	hsa-mir-26a-5p	-	-	-	-	-	-	-	-	12
24h-SHS-MV1	hsa-mir-145-5p	-	-	-	-	snp	C	5	-	1
24h-SHS-MV1	hsa-mir-3960	mod	5p	UGUGCGUCGGA	6	adar	G	22	-	3
24h-SHS-MV1	hsa-mir-1303	mod	5p	GA	-47	-	-	-	-	1
24h-SHS-MV1	hsa-mir-30a-5p	-	-	-	-	-	-	-	-	5
24h-SHS-MV1	hsa-mir-663a	mod	3p	UCUCC	33	-	-	-	yes	1
24h-SHS-MV1	hsa-mir-130a-3p	mod	5p	CC	0	-	-	-	-	1
24h-SHS-MV1	hsa-mir-3960	mod	3p	GC	24	-	-	-	-	1
24h-SHS-MV1	hsa-mir-3665	mod	3p	GCGGC	-21	-	-	-	-	1
24h-SHS-MV1	hsa-mir-1273a	mod	3p	AAC	-20	-	-	-	yes	1
24h-SHS-MV1	hsa-mir-324-3p	-	-	-	-	-	-	-	-	1
24h-SHS-MV1	hsa-mir-181c-5p	mod	5p	AC	0	-	-	-	-	1
24h-SHS-MV1	hsa-mir-186-5p	-	-	-	-	-	-	-	-	5
24h-SHS-MV1	hsa-mir-671-5p	mod	3p	CU	4	-	-	-	yes	1
24h-SHS-MV1	hsa-mir-3960	mod	5p	UCCUCCUCGGCGC	9	-	-	-	-	1
24h-SHS-MV1	hsa-mir-92a-3p	-	-	-	-	-	-	-	-	92
24h-SHS-MV1	hsa-mir-7110-3p	mod	5p	CCCCGCGCCC	-18	-	-	-	-	5
24h-SHS-MV1	hsa-mir-106b-5p	-	-	-	-	-	-	-	-	1
24h-SHS-MV1	hsa-mir-6716-5p	mod	3p	C	13	-	-	-	yes	1
24h-SHS-MV1	hsa-mir-103a-3p	mod	3p	U	0	-	-	-	-	1
24h-SHS-MV1	hsa-mir-7110-3p	mod	5p	CACCCCGCGCUC	-20	-	-	-	-	3
24h-SHS-MV1	hsa-mir-7110-3p	mod	3p	C	-11	-	-	-	yes	2
24h-SHS-MV1	hsa-mir-128-3p	mod	3p	AA	1	-	-	-	-	1
24h-SHS-MV1	hsa-mir-7110-3p	mod	5p	CCCACCCCGCGCCC	-22	-	-	-	-	1
24h-SHS-MV1	hsa-mir-660-5p	-	-	-	-	-	-	-	-	1
24h-SHS-MV1	hsa-mir-3656	mod	5p	GAGGGUCGGGCUCC	-14	-	-	-	-	1
24h-SHS-MV1	hsa-mir-3960	adar	5p	xG	20	-	-	-	-	11
24h-SHS-MV1	hsa-mir-5096	mod	3p	C	25	-	-	-	yes	1
24h-SHS-MV1	hsa-mir-484	mod	3p	A	0	-	-	-	-	2
24h-SHS-MV1	hsa-mir-423-5p	mod	3p	GGGG	-2	-	-	-	-	1
24h-SHS-MV1	hsa-mir-27b-3p	mod	3p	U	1	-	-	-	-	1
24h-SHS-MV1	hsa-mir-92a-3p	mod	3p	A	2	-	-	-	-	1
24h-SHS-MV1	hsa-mir-4277	snp	3p	xxC	-3	-	-	-	yes	1
24h-SHS-MV1	hsa-mir-7110-3p	mod	3p	CCGCUCCCCG	-11	-	-	-	yes	5
24h-SHS-MV1	hsa-mir-103a-3p	mod	5p	CGCC	0	-	-	-	-	2
24h-SHS-MV1	hsa-mir-423-3p	mod	3p	UGGAAUUUCUCGG	1	-	-	-	-	1
24h-SHS-MV1	hsa-mir-8086	mod	5p	UGAGACC	39	-	-	-	-	1
24h-SHS-MV1	hsa-mir-30b-5p	mod	5p	UGUC	0	-	-	-	-	1
24h-SHS-MV1	hsa-mir-1246	mod	5p	AUUC	-4	-	-	-	-	2
24h-SHS-MV1	hsa-mir-7110-3p	mod	5p	CGCCCCGCGCCC	-20	-	-	-	-	10
24h-SHS-MV1	hsa-mir-1246	mod	3p	GAGAUGGAAU	1	-	-	-	yes	1
24h-SHS-MV1	hsa-mir-4792	mod	3p	CUU	2	-	-	-	yes	1
24h-SHS-MV1	hsa-mir-101-3p	-	-	-	-	adar	G	16	-	1
24h-SHS-MV1	hsa-mir-30d-5p	mod	5p	UGUCC	0	-	-	-	-	1
24h-SHS-MV1	hsa-mir-361-5p	-	-	-	-	-	-	-	-	1
24h-SHS-MV1	hsa-mir-483-3p	-	-	-	-	-	-	-	-	2
24h-SHS-MV1	hsa-mir-149-5p	mod	3p	AAAGAAGGGGAAGGCGCGGG	-6	-	-	-	-	1
24h-SHS-MV1	hsa-mir-7110-3p	mod	5p	CCACCCCGCGCC	-19	-	-	-	-	1
24h-SHS-MV1	hsa-mir-320a	mod	3p	U	0	-	-	-	-	1
24h-SHS-MV1	hsa-mir-492	mod	5p	CCG	-12	snp	G	-2	-	1
24h-SHS-MV1	hsa-let-7e-5p	-	-	-	-	-	-	-	-	10
24h-SHS-MV1	hsa-mir-125a-5p	mod	3p	U	0	-	-	-	-	4
24h-SHS-MV1	hsa-mir-375	-	-	-	-	-	-	-	-	30
24h-SHS-MV1	hsa-mir-1273c	mod	3p	ACU	27	-	-	-	yes	1
24h-SHS-MV1	hsa-mir-1273g-3p	mod	5p	UCG	-2	-	-	-	-	1
24h-SHS-MV1	hsa-mir-1273g-3p	mod	3p	CAACAUAGCGAGA	1	-	-	-	yes	2
24h-SHS-MV1	hsa-mir-7110-3p	mod	5p	CCCCCGCGCCC	-19	-	-	-	-	1
24h-SHS-MV1	hsa-mir-328-3p	-	-	-	-	-	-	-	-	1
24h-SHS-MV1	hsa-mir-6716-5p	mod	5p	ACUCUCAAGCACGAC	-3	-	-	-	-	1
24h-SHS-MV1	hsa-mir-1273g-3p	mod	5p	AGCCAAGAUUG	-9	-	-	-	-	1
24h-SHS-MV1	hsa-mir-3960	mod	5p	CCGGGAUCGGCG	10	-	-	-	-	1
24h-SHS-MV1	hsa-mir-181b-5p	mod	5p	CC	0	-	-	-	-	1
24h-SHS-MV1	hsa-mir-200a-3p	-	-	-	-	-	-	-	-	1
24h-SHS-MV1	hsa-mir-27b-3p	mod	3p	A	0	-	-	-	-	1
24h-SHS-MV1	hsa-mir-423-3p	mod	3p	U	1	-	-	-	-	2
24h-SHS-MV1	hsa-mir-4792	mod	5p	GGCGU	-6	-	-	-	-	1
24h-SHS-MV1	hsa-mir-3960	mod	3p	CGGCA	19	-	-	-	yes	1
24h-SHS-MV1	hsa-mir-7110-3p	mod	3p	CCG	-11	-	-	-	yes	3
24h-SHS-MV1	hsa-mir-7110-3p	mod	5p	GCCCCGCGCCC	-19	-	-	-	-	3
24h-SHS-MV1	hsa-mir-1273a	mod	3p	AA	-20	-	-	-	yes	1
24h-SHS-MV1	hsa-mir-4488	mod	3p	GGUGC	1	-	-	-	-	2
24h-SHS-MV1	hsa-mir-3960	mod	5p	CGGCGC	16	-	-	-	-	17
24h-SHS-MV1	hsa-mir-199b-3p	-	-	-	-	-	-	-	-	7
24h-SHS-MV1	hsa-mir-421	mod	5p	AUCCC	0	-	-	-	-	1
24h-SHS-MV1	hsa-mir-3960	mod	5p	GC	10	-	-	-	-	2
24h-SHS-MV1	hsa-mir-1246	mod	3p	GAGAUGG	1	-	-	-	yes	1
24h-SHS-MV1	hsa-mir-877-5p	mod	3p	A	0	-	-	-	-	1
24h-SHS-MV1	hsa-mir-3960	mod	3p	UGUG	1	-	-	-	yes	1
24h-SHS-MV1	hsa-mir-3196	mod	5p	GU	-2	-	-	-	-	13
24h-SHS-MV1	hsa-mir-1273g-3p	mod	3p	CAACA	1	-	-	-	yes	1
24h-SHS-MV1	hsa-mir-301a-3p	-	-	-	-	-	-	-	-	1
24h-SHS-MV1	hsa-mir-3960	mod	3p	GC	24	-	-	-	yes	7
24h-SHS-MV1	hsa-mir-23b-3p	-	-	-	-	-	-	-	-	2
24h-SHS-MV1	hsa-mir-25-3p	-	-	-	-	-	-	-	-	18
24h-SHS-MV1	hsa-mir-1273h-5p	mod	5p	U	0	adar	G	11	-	1
24h-SHS-MV1	hsa-mir-1273e	mod	3p	UGUGCCAUUG	20	-	-	-	-	1
24h-SHS-MV1	hsa-mir-1303	mod	5p	C	-50	-	-	-	-	1
24h-SHS-MV1	hsa-mir-6087	mod	3p	GCCC	26	-	-	-	-	1
24h-SHS-MV1	hsa-mir-3960	mod	5p	CUCCUCCUCGGCGC	8	-	-	-	-	1
24h-SHS-MV1	hsa-mir-7110-3p	mod	3p	CCGCUCCCCGUC	-11	-	-	-	yes	6
24h-SHS-MV1	hsa-mir-3960	mod	5p	CUCCUCGGCGC	11	-	-	-	-	3
24h-SHS-MV1	hsa-mir-6087	mod	5p	CC	19	-	-	-	-	1
24h-SHS-MV1	hsa-let-7a-5p	mod	3p	A	1	-	-	-	-	2
24h-SHS-MV1	hsa-mir-3960	mod	5p	GCGC	-3	-	-	-	-	1
24h-SHS-MV1	hsa-mir-138-5p	-	-	-	-	-	-	-	-	2
24h-SHS-MV1	hsa-mir-3196	mod	3p	GGCGGCGGCCCUAGCAU	-1	-	-	-	yes	1
24h-SHS-MV1	hsa-mir-7110-3p	mod	3p	CCGCU	-11	-	-	-	yes	2
24h-SHS-MV1	hsa-mir-126-5p	mod	5p	CC	0	-	-	-	-	1
24h-SHS-MV1	hsa-mir-937-3p	mod	3p	UU	-4	-	-	-	-	1
24h-SHS-MV1	hsa-mir-92b-3p	mod	3p	AA	0	-	-	-	-	1
24h-SHS-MV1	hsa-mir-492	mod	3p	CCUCCCAGACGAC	-11	-	-	-	yes	1
24h-SHS-MV1	hsa-mir-3960	mod	3p	CGGGACC	19	-	-	-	-	4
24h-SHS-MV1	hsa-mir-7110-3p	mod	5p	CGCGCCCUC	-17	-	-	-	-	2
24h-SHS-MV1	hsa-mir-4508	mod	5p	GA	-3	-	-	-	-	1
24h-SHS-MV1	hsa-mir-3960	mod	5p	CGUGUGGUGUGCGUCGGAGG	2	-	-	-	-	3
24h-SHS-MV1	hsa-mir-100-5p	-	-	-	-	-	-	-	-	3
24h-SHS-MV1	hsa-mir-3176	mod	3p	UGCUGUAGGCU	2	-	-	-	yes	1
24h-SHS-MV1	hsa-mir-1273a	mod	5p	U	-20	-	-	-	-	1
24h-SHS-MV1	hsa-mir-92a-3p	mod	3p	AAACA	0	-	-	-	-	1
24h-SHS-MV1	hsa-mir-5002-5p	mod	3p	AAGCA	0	-	-	-	yes	1
24h-SHS-MV1	hsa-mir-3929	mod	3p	A	0	-	-	-	yes	1
24h-SHS-MV1	hsa-mir-5684	mod	5p	AAGUUUCCCUC	26	-	-	-	-	1
24h-SHS-MV1	hsa-mir-3182	mod	3p	GGUUAUCACGUUCGCCU	0	-	-	-	-	10
24h-SHS-MV1	hsa-mir-126-3p	-	-	-	-	-	-	-	-	3
24h-SHS-MV1	hsa-mir-126-3p	mod	3p	A	1	-	-	-	-	2
24h-SHS-MV1	hsa-mir-1246	mod	3p	GAGA	1	-	-	-	yes	4
24h-SHS-MV1	hsa-mir-3196	mod	3p	GGCGGCGGCCC	-1	-	-	-	yes	1
24h-SHS-MV1	hsa-mir-92a-3p	mod	3p	A	0	-	-	-	yes	1
24h-SHS-MV1	hsa-mir-22-3p	mod	3p	A	0	-	-	-	-	1
24h-SHS-MV1	hsa-mir-106a-5p	mod	5p	CC	0	-	-	-	-	1
24h-SHS-MV1	hsa-mir-421	-	-	-	-	-	-	-	-	3
24h-SHS-MV1	hsa-mir-1273g-3p	mod	5p	AAUAG	-4	-	-	-	-	1
24h-SHS-MV1	hsa-mir-191-5p	mod	3p	A	1	-	-	-	yes	1
24h-SHS-MV1	hsa-mir-21-5p	mod	5p	UC	0	-	-	-	-	3
24h-SHS-MV1	hsa-mir-4516	-	-	-	-	-	-	-	-	1
24h-SHS-MV1	hsa-mir-301a-3p	mod	5p	CC	0	-	-	-	-	2
24h-SHS-MV1	hsa-mir-92a-3p	mod	3p	AC	1	-	-	-	-	2
24h-SHS-MV1	hsa-mir-7110-3p	mod	5p	CACCCCGCGCCC	-20	-	-	-	-	31
24h-SHS-MV1	hsa-mir-3196	mod	3p	GGCGGCGGCCCGCC	-1	-	-	-	yes	1
24h-SHS-MV1	hsa-mir-1273g-3p	mod	3p	CAACAUAGCGAGACCC	1	-	-	-	-	1
24h-SHS-MV1	hsa-mir-1273a	mod	3p	AACAUAGCGAG	-20	-	-	-	yes	1
24h-SHS-MV1	hsa-mir-7110-3p	mod	3p	CC	-11	-	-	-	yes	9
24h-SHS-MV1	hsa-mir-654-3p	mod	5p	UC	0	-	-	-	-	1
24h-SHS-MV1	hsa-mir-7110-3p	mod	3p	CCGCC	-11	-	-	-	yes	1
24h-SHS-MV1	hsa-mir-3960	mod	5p	CCUCCUCGGCGC	10	-	-	-	-	1
24h-SHS-MV1	hsa-mir-6127	mod	5p	CCCUUCCCCCGCCG	48	-	-	-	-	1
24h-SHS-MV1	hsa-mir-1303	mod	3p	CCGUCUCUU	-50	-	-	-	yes	1
24h-SHS-MV1	hsa-mir-7108-3p	mod	5p	CU	-23	-	-	-	-	1
24h-SHS-MV1	hsa-mir-181a-2-3p	mod	5p	C	0	-	-	-	-	1
24h-SHS-MV1	hsa-mir-1273a	mod	5p	UGGGAUCGCGCCUGUGAAUA	-38	-	-	-	-	1
24h-SHS-MV1	hsa-mir-27b-3p	-	-	-	-	-	-	-	-	38
24h-SHS-MV1	hsa-mir-3665	mod	5p	C	-22	-	-	-	-	1
24h-SHS-MV1	hsa-mir-3960	adar	3p	G	19	-	-	-	-	1
24h-SHS-MV1	hsa-mir-7641	-	-	-	-	-	-	-	-	14
24h-SHS-MV1	hsa-mir-877-5p	-	-	-	-	-	-	-	-	3
24h-SHS-MV1	hsa-mir-5002-5p	mod	5p	UAAUGGGGUCAUAU	-7	-	-	-	-	1
24h-SHS-MV1	hsa-mir-19b-3p	-	-	-	-	-	-	-	-	2
24h-SHS-MV1	hsa-mir-3196	mod	3p	GGCGGCGGCCGCCG	-1	-	-	-	yes	1
24h-SHS-MV1	hsa-mir-191-3p	-	-	-	-	-	-	-	-	3
24h-SHS-MV1	hsa-mir-92b-3p	mod	3p	AU	0	-	-	-	-	1
24h-SHS-MV1	hsa-mir-1273g-3p	mod	3p	CAA	1	-	-	-	yes	1
24h-SHS-MV1	hsa-mir-4508	mod	5p	CGCGA	-6	-	-	-	-	1
24h-SHS-MV1	hsa-mir-199a-5p	-	-	-	-	-	-	-	-	1
24h-SHS-MV1	hsa-mir-3196	mod	3p	GGCGGC	-1	-	-	-	yes	1
24h-SHS-MV1	hsa-mir-20b-5p	-	-	-	-	-	-	-	-	1
24h-SHS-MV1	hsa-mir-4472	mod	3p	AGCGUC	14	-	-	-	yes	1
24h-SHS-MV1	hsa-mir-1246	mod	5p	UA	-2	-	-	-	-	1
24h-SHS-MV1	hsa-mir-92a-3p	mod	3p	AGU	1	-	-	-	-	1
24h-SHS-MV1	hsa-mir-1273a	mod	3p	ACCA	-20	-	-	-	yes	1
24h-SHS-MV1	hsa-mir-181a-5p	mod	5p	ACCC	0	-	-	-	-	1
24h-SHS-MV1	hsa-mir-4640-3p	mod	5p	U	-13	-	-	-	-	1
24h-SHS-MV1	hsa-mir-143-3p	-	-	-	-	-	-	-	-	6
24h-SHS-MV1	hsa-mir-92b-3p	mod	3p	U	0	-	-	-	yes	1
24h-SHS-MV1	hsa-mir-25-3p	mod	5p	CC	0	-	-	-	-	5
24h-SHS-MV1	hsa-mir-4508	mod	3p	CCGCGGCUG	1	-	-	-	yes	1
24h-SHS-MV1	hsa-mir-148a-3p	-	-	-	-	-	-	-	-	11
24h-SHS-MV1	hsa-mir-4640-3p	mod	3p	UG	-17	-	-	-	yes	1
24h-SHS-MV1	hsa-mir-425-5p	-	-	-	-	-	-	-	-	1
24h-SHS-MV1	hsa-mir-3929	mod	5p	GC	0	-	-	-	-	1
24h-SHS-MV1	hsa-mir-92a-3p	mod	3p	U	2	-	-	-	-	2
24h-SHS-MV1	hsa-mir-6087	-	-	-	-	-	-	-	-	5
24h-SHS-MV1	hsa-mir-4792	mod	3p	C	2	-	-	-	yes	2
24h-SHS-MV1	hsa-mir-1273a	mod	5p	AUA	-21	-	-	-	-	1
24h-SHS-MV1	hsa-mir-3960	mod	5p	UGUGCGUCGGAG	-12	-	-	-	-	1
24h-SHS-MV1	hsa-mir-4508	mod	3p	CCGCGGC	1	-	-	-	yes	1
24h-SHS-MV1	hsa-mir-30c-5p	mod	5p	UGUACAA	0	-	-	-	-	1
24h-SHS-MV1	hsa-mir-1273g-3p	mod	5p	UAG	-2	-	-	-	-	1
24h-SHS-MV1	hsa-mir-1307-5p	-	-	-	-	-	-	-	-	1
24h-SHS-MV1	hsa-mir-7110-3p	mod	3p	CCCCUC	-11	-	-	-	yes	1
24h-SHS-MV1	hsa-mir-3960	mod	5p	GUG	19	-	-	-	-	1
24h-SHS-MV1	hsa-let-7f-5p	mod	3p	A	1	-	-	-	-	2
24h-SHS-MV1	hsa-mir-30b-5p	-	-	-	-	-	-	-	-	1
24h-SHS-MV1	hsa-mir-26a-5p	mod	5p	UUCCC	0	-	-	-	-	2
24h-SHS-MV1	hsa-mir-3607-3p	-	-	-	-	-	-	-	-	1
24h-SHS-MV1	hsa-mir-4792	mod	3p	CUUGAA	2	-	-	-	yes	1
24h-SHS-MV1	hsa-mir-22-3p	mod	5p	CC	0	-	-	-	-	1
24h-SHS-MV1	hsa-mir-1246	mod	5p	AUAUAUUA	-8	-	-	-	-	1
24h-SHS-MV1	hsa-mir-7110-3p	mod	3p	CCGCUCCCC	-11	-	-	-	yes	4
24h-SHS-MV1	hsa-mir-3960	mod	5p	GC	20	-	-	-	-	3
24h-SHS-MV1	hsa-mir-1180-3p	-	-	-	-	-	-	-	-	1
24h-SHS-MV1	hsa-mir-151a-5p	mod	5p	UCGC	0	-	-	-	-	3
24h-SHS-MV1	hsa-mir-92b-3p	mod	3p	A	1	-	-	-	-	1
24h-SHS-MV1	hsa-mir-7110-3p	mod	5p	CACCCCGCGCCCUC	-22	-	-	-	-	7
24h-SHS-MV1	hsa-mir-4488	mod	3p	GGUGCGGGGGUG	1	-	-	-	yes	3
24h-SHS-MV1	hsa-mir-3196	mod	5p	ACGGGU	-6	-	-	-	-	1
24h-SHS-MV1	hsa-mir-3960	mod	3p	CGG	19	-	-	-	yes	3
24h-SHS-MV1	hsa-mir-7641	mod	5p	GC	9	-	-	-	-	1
24h-SHS-MV1	hsa-mir-1273a	mod	5p	A	-19	-	-	-	-	2
24h-SHS-MV1	hsa-mir-3960	mod	5p	GUGCGUCGGA	7	adar	G	22	-	1
24h-SHS-MV1	hsa-let-7i-5p	mod	3p	AU	1	-	-	-	-	1
24h-SHS-MV1	hsa-mir-92a-3p	mod	3p	AG	1	-	-	-	yes	1
24h-SHS-MV1	hsa-let-7g-5p	-	-	-	-	-	-	-	-	1
24h-SHS-MV1	hsa-mir-375	adar	3p	G	0	-	-	-	-	6
24h-SHS-MV1	hsa-mir-5096	mod	3p	CCUCGCC	31	-	-	-	yes	1
24h-SHS-MV1	hsa-mir-3960	mod	5p	CCUCGGCGC	13	-	-	-	-	1
24h-SHS-MV1	hsa-mir-5096	mod	5p	GCC	13	-	-	-	-	1
24h-SHS-MV1	hsa-mir-574-5p	-	-	-	-	-	-	-	-	1
24h-SHS-MV1	hsa-mir-1273a	mod	5p	UGAAUA	-24	-	-	-	-	1
24h-SHS-MV1	hsa-let-7b-5p	mod	3p	A	1	-	-	-	-	1
24h-SHS-MV1	hsa-mir-1273g-3p	mod	5p	AG	-1	-	-	-	-	1
24h-SHS-MV1	hsa-mir-92b-3p	mod	3p	AU	1	-	-	-	-	1
24h-SHS-MV1	hsa-mir-3960	mod	3p	GCGGCG	19	-	-	-	yes	1
24h-SHS-MV1	hsa-mir-99b-5p	-	-	-	-	-	-	-	-	42
24h-SHS-MV1	hsa-mir-1273a	mod	5p	UGACUA	-24	-	-	-	-	1
24h-SHS-MV1	hsa-mir-8485	mod	3p	CCAGA	-11	-	-	-	yes	1
24h-SHS-MV1	hsa-mir-3960	mod	5p	GUGUGCGUCGGA	5	adar	G	22	-	1
24h-SHS-MV1	hsa-mir-7110-3p	mod	5p	CCGCCCCGCGCCC	-21	-	-	-	-	3
24h-SHS-MV1	hsa-mir-1273a	mod	5p	ACUA	-22	-	-	-	-	1
24h-SHS-MV1	hsa-mir-320a	mod	3p	U	2	-	-	-	-	1
24h-SHS-MV1	hsa-mir-98-5p	mod	3p	U	1	-	-	-	-	1
24h-SHS-MV1	hsa-mir-4485-3p	mod	3p	C	2	-	-	-	-	1
24h-SHS-MV1	hsa-mir-3196	mod	3p	GGC	-1	-	-	-	yes	1
24h-SHS-MV1	hsa-mir-103a-3p	-	-	-	-	-	-	-	-	12
24h-SHS-MV1	hsa-mir-3960	mod	3p	UGUGGG	1	-	-	-	yes	1
24h-SHS-MV1	hsa-mir-5708	adar	5p	G	-2	-	-	-	-	1
24h-SHS-MV1	hsa-mir-1273g-3p	adar	3p	G	11	-	-	-	-	1
24h-SHS-MV1	hsa-mir-3196	mod	3p	GGCGGCGGCCCGCCGCGG	-1	-	-	-	yes	1
24h-SHS-MV1	hsa-mir-10b-5p	mod	3p	A	1	-	-	-	-	3
24h-SHS-MV1	hsa-mir-5096	mod	5p	C	-4	-	-	-	-	1
24h-SHS-MV1	hsa-mir-5096	mod	5p	U	5	-	-	-	-	1
24h-SHS-MV1	hsa-mir-4472	mod	5p	AUUUUUGUUU	1	-	-	-	-	1
24h-SHS-MV1	hsa-mir-3960	mod	5p	AGGCGC	16	-	-	-	-	1
24h-SHS-MV1	hsa-let-7e-5p	mod	3p	A	0	-	-	-	-	1
24h-SHS-MV1	hsa-mir-3960	mod	3p	GACCG	19	-	-	-	-	3
24h-SHS-MV1	hsa-mir-27b-3p	mod	5p	UUCC	0	-	-	-	-	8
24h-SHS-MV1	hsa-mir-92a-3p	mod	3p	AA	1	-	-	-	yes	5
24h-SHS-MV1	hsa-mir-7110-3p	mod	5p	ACCCCGCGCCCUC	-21	-	-	-	-	2
24h-SHS-MV1	hsa-mir-7110-3p	mod	5p	CCCCCCGCGCCC	-20	-	-	-	-	9
24h-SHS-MV1	hsa-mir-4485-3p	mod	5p	GUGCCACAU	-12	-	-	-	-	1
24h-SHS-MV1	hsa-mir-151a-5p	-	-	-	-	-	-	-	-	4
24h-SHS-MV1	hsa-let-7f-5p	-	-	-	-	-	-	-	-	30
24h-SHS-MV1	hsa-mir-7110-3p	mod	5p	CCACCCCGCGCCC	-21	-	-	-	-	10
24h-SHS-MV1	hsa-mir-125b-5p	-	-	-	-	-	-	-	-	2
24h-SHS-MV1	hsa-mir-3960	mod	3p	CGGC	19	-	-	-	yes	18
24h-SHS-MV1	hsa-mir-126-5p	-	-	-	-	-	-	-	-	2
24h-SHS-MV1	hsa-mir-5096	mod	5p	GUCUUG	23	-	-	-	-	1
24h-SHS-MV1	hsa-mir-92b-3p	mod	3p	UAU	0	-	-	-	yes	1
24h-SHS-MV1	hsa-mir-502-3p	mod	5p	AC	0	snp	C	15	-	1
24h-SHS-MV1	hsa-mir-1246	mod	5p	UAUUA	-5	-	-	-	-	1
24h-SHS-MV1	hsa-mir-181a-5p	-	-	-	-	-	-	-	-	12
24h-SHS-MV1	hsa-mir-30d-5p	mod	5p	UGUC	0	-	-	-	-	2
24h-SHS-MV1	hsa-mir-4419a	mod	3p	AUGGUGUGU	-4	-	-	-	-	1
24h-SHS-MV1	hsa-mir-3960	mod	3p	CG	19	-	-	-	yes	6
24h-SHS-MV1	hsa-mir-1269b	-	-	-	-	snp	C	5	-	1
24h-SHS-MV1	hsa-mir-181a-5p	mod	5p	AACC	0	-	-	-	-	4
24h-SHS-MV1	hsa-mir-4508	mod	3p	CCGCGGCUGGAC	1	-	-	-	yes	2
24h-SHS-MV1	hsa-mir-4792	mod	5p	GCGU	-5	-	-	-	-	1
24h-SHS-MV1	hsa-mir-3960	mod	5p	UCGGCGC	15	-	-	-	-	12
24h-SHS-MV1	hsa-mir-130a-3p	-	-	-	-	-	-	-	-	2
24h-SHS-MV1	hsa-mir-323a-3p	-	-	-	-	snp	C	16	-	1
24h-SHS-MV1	hsa-mir-30a-5p	mod	5p	UGUCC	0	-	-	-	-	1
24h-SHS-MV1	hsa-let-7a-5p	-	-	-	-	-	-	-	-	62
24h-SHS-MV1	hsa-mir-99b-5p	mod	3p	U	1	-	-	-	-	6
24h-SHS-MV1	hsa-mir-3196	mod	5p	GAGAAGGGU	-9	-	-	-	-	1
24h-SHS-MV1	hsa-mir-4508	mod	5p	GCGCGA	-7	-	-	-	-	3
24h-SHS-MV1	hsa-mir-1273a	mod	3p	CACCUAGCGAGA	-20	-	-	-	yes	1
24h-SHS-MV1	hsa-mir-1273e	mod	3p	CACC	22	-	-	-	-	1
24h-SHS-MV1	hsa-mir-3196	mod	3p	GGCGGCGGC	-1	-	-	-	yes	1
24h-SHS-MV1	hsa-mir-3960	mod	5p	UCGGAGG	15	-	-	-	-	2
24h-SHS-MV1	hsa-mir-92b-3p	mod	3p	A	0	-	-	-	-	1
24h-SHS-MV1	hsa-mir-663a	mod	5p	CCGA	33	-	-	-	-	1
24h-SHS-MV1	hsa-mir-30c-5p	mod	5p	UGUC	0	-	-	-	-	1
24h-SHS-MV1	hsa-mir-7110-3p	mod	3p	CCGC	-11	-	-	-	yes	28
24h-SHS-MV1	hsa-mir-1273a	mod	3p	AACAUAGC	-20	-	-	-	yes	1
24h-SHS-MV1	hsa-mir-1303	mod	5p	UGA	-48	-	-	-	-	1
24h-SHS-MV1	hsa-mir-3960	mod	3p	UGUGUGG	1	-	-	-	-	1
24h-SHS-MV1	hsa-mir-106b-5p	mod	3p	U	2	-	-	-	yes	1
24h-SHS-MV1	hsa-mir-577	-	-	-	-	snp	C	9	-	1
24h-SHS-MV1	hsa-mir-1273a	mod	3p	AACAUAGCGCGAC	-20	-	-	-	yes	1
24h-SHS-MV1	hsa-mir-92b-3p	mod	3p	AA	-2	-	-	-	-	1
24h-SHS-MV1	hsa-let-7i-5p	-	-	-	-	-	-	-	-	6
24h-SHS-MV1	hsa-mir-423-3p	mod	5p	C	0	-	-	-	-	2
24h-SHS-MV1	hsa-mir-766-3p	mod	5p	C	0	snp	C	12	-	1
24h-SHS-MV1	hsa-mir-423-3p	mod	3p	A	0	-	-	-	-	1
24h-SHS-MV1	hsa-mir-3182	mod	3p	GGUUAUCACGUUCGCCUCAC	0	-	-	-	-	1
24h-SHS-MV1	hsa-mir-99a-5p	-	-	-	-	-	-	-	-	3
24h-SHS-MV1	hsa-mir-137	mod	3p	A	1	snp	C	10	-	1
24h-SHS-MV1	hsa-mir-3182	mod	3p	GGUUAUCACGUUCGCC	0	-	-	-	-	3
24h-SHS-MV1	hsa-mir-92b-3p	mod	3p	UU	1	-	-	-	-	2
24h-SHS-MV1	hsa-mir-199b-3p	mod	3p	U	1	-	-	-	-	2
24h-SHS-MV1	hsa-mir-22-3p	mod	5p	C	0	-	-	-	-	3
24h-SHS-MV1	hsa-mir-106b-5p	mod	5p	UAAC	0	-	-	-	-	1
24h-SHS-MV1	hsa-mir-30d-5p	-	-	-	-	-	-	-	-	11
24h-SHS-MV1	hsa-mir-1273g-5p	-	-	-	-	-	-	-	-	1
24h-SHS-MV1	hsa-mir-8485	mod	5p	CC	-22	-	-	-	-	1
24h-SHS-MV1	hsa-mir-25-3p	mod	3p	UU	1	-	-	-	-	1
24h-SHS-MV1	hsa-mir-125a-5p	adar	3p	G	0	-	-	-	-	2
24h-SHS-MV1	hsa-mir-3960	mod	3p	GACC	19	-	-	-	-	5
24h-SHS-MV1	hsa-mir-1285-5p	mod	5p	C	9	-	-	-	-	1
24h-SHS-MV1	hsa-mir-3960	mod	5p	CGCGCGGGUCGGG	9	-	-	-	-	1
24h-SHS-MV1	hsa-mir-4488	mod	3p	GGUGCG	1	-	-	-	yes	1
24h-SHS-MV1	hsa-mir-1273e	mod	5p	A	2	-	-	-	-	1
24h-SHS-MV1	hsa-mir-3960	mod	3p	C	19	-	-	-	-	1
24h-SHS-MV1	hsa-mir-7108-3p	mod	3p	U	-25	-	-	-	yes	1
24h-SHS-MV1	hsa-mir-421	mod	5p	C	0	-	-	-	-	1
24h-SHS-MV1	hsa-mir-199b-3p	mod	5p	UUCCCGUGG	-9	-	-	-	-	1
24h-SHS-MV1	hsa-mir-3960	mod	3p	G	24	-	-	-	yes	1
24h-SHS-MV1	hsa-mir-3960	mod	3p	UGU	1	-	-	-	yes	1
24h-SHS-MV1	hsa-mir-7110-3p	mod	5p	ACCCCGCGCCC	-19	-	-	-	-	4
24h-SHS-MV1	hsa-mir-183-5p	-	-	-	-	-	-	-	-	1
24h-SHS-MV1	hsa-mir-320a	mod	3p	U	1	-	-	-	-	1
24h-SHS-MV1	hsa-mir-30e-5p	-	-	-	-	-	-	-	-	1
24h-SHS-MV1	hsa-mir-181a-5p	mod	5p	CCCC	0	-	-	-	-	2
24h-SHS-MV1	hsa-mir-7110-3p	mod	5p	GCGCCC	-14	-	-	-	-	3
24h-SHS-MV1	hsa-mir-345-5p	-	-	-	-	-	-	-	-	6
24h-SHS-MV1	hsa-mir-103a-3p	mod	5p	C	0	-	-	-	-	2
24h-SHS-MV1	hsa-mir-4488	mod	3p	GGUGCGGGGGU	1	-	-	-	yes	2
24h-SHS-MV1	hsa-mir-3196	mod	3p	GGCGGCGGCCCGCCG	-1	-	-	-	yes	3
24h-SHS-MV1	hsa-mir-3960	mod	3p	CGGGG	19	-	-	-	yes	1
24h-SHS-MV1	hsa-mir-3934-5p	mod	3p	CGAG	4	-	-	-	yes	1
24h-SHS-MV1	hsa-mir-4277	mod	5p	AUUC	-3	-	-	-	-	1
24h-SHS-MV1	hsa-mir-92a-3p	mod	3p	AGGG	-3	-	-	-	-	1
24h-SHS-MV1	hsa-mir-483-3p	mod	3p	A	-1	-	-	-	-	1
24h-SHS-MV1	hsa-mir-136-3p	-	-	-	-	-	-	-	-	1
24h-SHS-MV1	hsa-mir-766-3p	mod	3p	AGGGGGGCCGGCGG	1	-	-	-	yes	1
24h-SHS-MV1	hsa-mir-7110-3p	mod	5p	CCCCCCGC	-22	-	-	-	-	1
24h-SHS-MV1	hsa-mir-3653-3p	-	-	-	-	snp	C	-19	-	1
24h-SHS-MV1	hsa-mir-4516	mod	3p	GGCA	1	-	-	-	-	1
24h-SHS-MV1	hsa-mir-4532	mod	3p	GCG	2	-	-	-	-	1
24h-SHS-MV1	hsa-mir-339-3p	-	-	-	-	snp	C	12	-	1
24h-SHS-MV1	hsa-mir-18a-5p	mod	5p	UC	0	-	-	-	-	1
24h-SHS-MV1	hsa-mir-744-5p	-	-	-	-	-	-	-	-	3
24h-SHS-MV1	hsa-mir-1273g-3p	mod	3p	CAACAUAGCGAGAC	1	-	-	-	yes	1
24h-SHS-MV1	hsa-mir-4792	mod	3p	CUUGAAAAUCCG	2	-	-	-	-	1
24h-SHS-MV1	hsa-mir-1273a	mod	5p	UA	-20	-	-	-	-	1
24h-SHS-MV1	hsa-mir-3960	mod	3p	C	19	-	-	-	yes	5
24h-SHS-MV1	hsa-mir-1273a	mod	3p	C	-7	-	-	-	-	2
24h-SHS-MV1	hsa-mir-30c-5p	-	-	-	-	-	-	-	-	10
24h-SHS-MV1	hsa-mir-320a	mod	3p	UUGCUUGGGAAUGCAG	-21	-	-	-	yes	2
24h-SHS-MV1	hsa-mir-7110-3p	mod	5p	CGCCCCGCGCC	-18	-	-	-	-	1
24h-SHS-MV1	hsa-let-7b-5p	-	-	-	-	-	-	-	-	4
24h-SHS-MV1	hsa-mir-6087	mod	5p	CCCGC	18	-	-	-	-	1
24h-SHS-MV1	hsa-mir-6716-5p	-	-	-	-	-	-	-	-	1
24h-SHS-MV1	hsa-mir-3960	mod	3p	GCCCG	16	-	-	-	-	1
24h-SHS-MV1	hsa-mir-1273g-3p	mod	3p	CAACAUAGCGA	1	-	-	-	yes	1
24h-SHS-MV1	hsa-mir-6087	mod	5p	CCC	18	-	-	-	-	1
24h-SHS-MV1	hsa-mir-1273a	mod	3p	CACAUAGCGAGA	-20	-	-	-	yes	1
24h-SHS-MV1	hsa-mir-92a-3p	mod	3p	AA	1	-	-	-	-	13
24h-SHS-MV1	hsa-mir-4792	mod	5p	CGU	-4	-	-	-	-	3
24h-SHS-MV1	hsa-mir-501-3p	-	-	-	-	-	-	-	-	1
24h-SHS-MV1	hsa-mir-3960	mod	5p	GGCGC	17	-	-	-	-	4
24h-SHS-MV1	hsa-mir-103a-3p	mod	3p	GA	1	-	-	-	yes	1
24h-SHS-MV1	hsa-mir-130a-3p	mod	3p	CGGG	-6	-	-	-	-	1
24h-SHS-MV1	hsa-mir-1285-5p	mod	3p	A	18	-	-	-	-	1
24h-SHS-MV1	hsa-mir-320a	mod	5p	CGGG	-20	-	-	-	-	2
24h-SHS-MV1	hsa-mir-92a-3p	mod	3p	A	1	-	-	-	yes	2
24h-SHS-MV1	hsa-mir-454-5p	-	-	-	-	snp	C	10	-	1
24h-SHS-MV1	hsa-mir-3960	mod	3p	UGUGUGGG	1	-	-	-	yes	1
24h-SHS-MV1	hsa-mir-3929	mod	3p	GGCAGGAG	-14	-	-	-	yes	1
24h-SHS-MV1	hsa-mir-106a-5p	mod	5p	CAAC	0	-	-	-	-	1
24h-SHS-MV1	hsa-mir-7110-3p	mod	5p	CGCGCCC	-15	-	-	-	-	6
24h-SHS-MV1	hsa-mir-9-5p	-	-	-	-	-	-	-	-	6
24h-SHS-MV1	hsa-mir-1246	mod	3p	GAGAUG	1	-	-	-	yes	1
24h-SHS-MV1	hsa-mir-10b-5p	mod	5p	C	1	-	-	-	-	1
24h-SHS-MV1	hsa-mir-3196	mod	3p	GGCGGCGG	-1	-	-	-	yes	1
24h-SHS-MV1	hsa-mir-3960	mod	3p	GCCC	13	-	-	-	-	1
24h-SHS-MV1	hsa-mir-6087	mod	5p	CCCCGC	17	-	-	-	-	1
24h-SHS-MV1	hsa-mir-93-5p	mod	5p	CAAC	0	-	-	-	-	2
24h-SHS-MV1	hsa-mir-7110-3p	mod	5p	CACCCCGCGCC	-24	-	-	-	-	1
24h-SHS-MV1	hsa-mir-3665	mod	3p	GGCGGCGGGGGUGUG	-23	-	-	-	-	2
24h-SHS-MV1	hsa-mir-3960	mod	5p	CCG	19	-	-	-	-	1
24h-SHS-MV1	hsa-mir-1273a	mod	3p	AACAUAG	-20	-	-	-	yes	1
24h-SHS-MV1	hsa-mir-1273a	mod	3p	AAGCAA	-24	-	-	-	yes	1
24h-SHS-MV1	hsa-mir-191-5p	mod	5p	CC	0	-	-	-	-	6
24h-SHS-MV1	hsa-mir-3960	mod	3p	U	25	-	-	-	yes	1
24h-SHS-MV1	hsa-mir-1273a	mod	3p	ACCAUAGCGAGAC	-20	-	-	-	yes	2
24h-SHS-MV1	hsa-mir-1273a	mod	5p	AGCCC	-19	-	-	-	-	1
24h-SHS-MV1	hsa-mir-7110-3p	mod	3p	CCGCUCC	-11	-	-	-	yes	9
24h-SHS-MV1	hsa-mir-1303	mod	3p	CCG	-50	-	-	-	-	1
24h-SHS-MV1	hsa-mir-5096	mod	3p	U	10	-	-	-	yes	1
24h-SHS-MV1	hsa-mir-3159	snp	5p	xxU	30	snp	U	44	-	1
24h-SHS-MV1	hsa-mir-8086	-	-	-	-	-	-	-	-	1
24h-SHS-MV1	hsa-mir-1273h-5p	mod	3p	AGUCA	2	-	-	-	yes	1
24h-SHS-MV1	hsa-mir-10b-5p	mod	3p	A	1	-	-	-	yes	1
24h-SHS-MV1	hsa-mir-1273e	mod	3p	GGAGCACGACCCCA	48	-	-	-	yes	1
24h-SHS-MV1	hsa-mir-1246	mod	3p	GA	1	-	-	-	yes	1
24h-SHS-MV1	hsa-mir-3960	mod	5p	CCCCCCUCCUCCUCGGCGC	3	-	-	-	-	1
24h-SHS-MV1	hsa-mir-7110-3p	mod	5p	CACCCCGCGCC	-18	-	-	-	-	1
24h-SHS-MV1	hsa-mir-130b-5p	mod	5p	C	0	-	-	-	-	1
24h-SHS-MV1	hsa-mir-4485-3p	mod	5p	GUGACACAUGC	-12	-	-	-	-	1
24h-SHS-MV1	hsa-mir-619-5p	snp	5p	xxxA	0	-	-	-	-	1
24h-SHS-MV1	hsa-mir-4488	mod	3p	GGUGCGGGG	1	-	-	-	yes	1
24h-SHS-MV1	hsa-mir-3665	mod	3p	GCGGC	-21	-	-	-	yes	5
24h-SHS-MV1	hsa-mir-3960	mod	3p	GC	19	-	-	-	yes	8
24h-SHS-MV1	hsa-mir-7110-3p	mod	5p	CCCCGCGCC	-22	-	-	-	-	2
24h-SHS-MV1	hsa-mir-7110-3p	mod	5p	UCUC	-12	-	-	-	-	1
24h-SHS-MV1	hsa-mir-130b-3p	mod	5p	CC	0	-	-	-	-	1
24h-SHS-MV1	hsa-mir-7110-3p	mod	5p	UCCCUCCCCGCCCCGCGCCC	-28	-	-	-	-	1
24h-SHS-MV1	hsa-mir-4488	mod	5p	CGG	-3	-	-	-	-	1
24h-SHS-MV1	hsa-mir-3198	mod	3p	GUCAGCACACCCGGAGGUCA	-40	-	-	-	-	1
24h-SHS-MV1	hsa-mir-1246	mod	5p	CUAUAUUA	-8	-	-	-	-	1
24h-SHS-MV1	hsa-mir-103a-3p	mod	5p	AGCC	0	-	-	-	-	4
24h-SHS-MV1	hsa-mir-16-5p	-	-	-	-	-	-	-	-	10
24h-SHS-MV1	hsa-mir-4508	mod	5p	GCG	-5	-	-	-	-	1
24h-SHS-MV1	hsa-mir-181a-5p	mod	5p	AC	0	-	-	-	-	3
24h-SHS-MV1	hsa-mir-7110-3p	mod	5p	CCCCCCGCGCCCUC	-22	-	-	-	-	1
24h-SHS-MV1	hsa-mir-3960	mod	5p	GUCGGA	11	adar	G	22	-	1
24h-SHS-MV1	hsa-mir-3960	mod	3p	GA	16	-	-	-	-	2
24h-SHS-MV1	hsa-mir-92a-3p	mod	3p	AG	1	-	-	-	-	2
24h-SHS-MV1	hsa-mir-197-3p	mod	5p	UUCC	0	-	-	-	-	1
24h-SHS-MV1	hsa-mir-3665	mod	3p	GGCUGGCAU	-14	-	-	-	yes	1
24h-SHS-MV1	hsa-mir-3960	mod	5p	UGCGUCGGA	8	adar	G	22	-	1
24h-SHS-MV1	hsa-mir-3960	mod	5p	GUCGG	-5	-	-	-	-	1
24h-SHS-MV1	hsa-mir-26a-5p	mod	5p	UUCC	0	-	-	-	-	3
24h-SHS-MV1	hsa-mir-130b-3p	mod	3p	U	1	-	-	-	-	2
24h-SHS-MV1	hsa-mir-378j	mod	5p	CAUCGUGGCUUU	45	-	-	-	-	1
24h-SHS-MV1	hsa-mir-423-5p	-	-	-	-	-	-	-	-	19
24h-SHS-MV1	hsa-mir-1273a	mod	5p	CCGUGG	-21	-	-	-	-	1
24h-SHS-MV1	hsa-mir-1273e	mod	5p	GUUA	48	-	-	-	-	1
24h-SHS-MV1	hsa-mir-1271-5p	-	-	-	-	snp	C	15	-	1
24h-SHS-MV1	hsa-mir-10b-5p	mod	5p	UC	0	-	-	-	-	12
24h-SHS-MV1	hsa-mir-543	-	-	-	-	-	-	-	-	1
24h-SHS-MV1	hsa-mir-92a-3p	mod	3p	U	2	-	-	-	yes	1
24h-SHS-MV1	hsa-mir-7110-3p	mod	5p	CCGCGCCC	-16	-	-	-	-	4
24h-SHS-MV1	hsa-mir-7110-3p	mod	3p	CCGUGGCAU	-11	-	-	-	yes	1
24h-SHS-MV1	hsa-mir-1273a	-	-	-	-	-	-	-	-	1
24h-SHS-MV1	hsa-mir-1246	mod	3p	GAG	1	-	-	-	yes	1
24h-SHS-MV1	hsa-mir-320a	mod	5p	ACAC	0	-	-	-	-	1
24h-SHS-MV1	hsa-mir-7110-3p	mod	5p	CCCCGCGCC	-16	-	-	-	-	1
24h-SHS-MV1	hsa-mir-7110-3p	mod	3p	UC	-13	-	-	-	yes	1
24h-SHS-MV1	hsa-mir-103a-3p	mod	3p	U	0	-	-	-	yes	1
24h-SHS-MV1	hsa-mir-3176	mod	5p	GGGAGACC	-4	-	-	-	-	1
24h-SHS-MV1	hsa-mir-7110-3p	mod	5p	CUCCCCGCCCCGCGCCC	-25	-	-	-	-	1
24h-SHS-MV1	hsa-mir-151a-5p	mod	3p	A	2	-	-	-	-	1
24h-SHS-MV1	hsa-mir-1285-5p	mod	5p	UGUUAG	10	-	-	-	-	1
24h-SHS-MV1	hsa-mir-4488	mod	3p	GGUG	1	-	-	-	-	1
24h-SHS-MV1	hsa-mir-1246	mod	5p	A	-1	-	-	-	-	2
24h-SHS-MV1	hsa-mir-29a-3p	-	-	-	-	-	-	-	-	3
24h-SHS-MV1	hsa-mir-93-5p	-	-	-	-	-	-	-	-	2
24h-SHS-MV1	hsa-mir-7110-3p	mod	5p	C	-9	-	-	-	-	6
24h-SHS-MV1	hsa-mir-3960	mod	3p	CGGG	19	-	-	-	yes	5
24h-SHS-MV1	hsa-mir-130a-3p	mod	3p	C	0	-	-	-	yes	1
24h-SHS-MV1	hsa-mir-92b-3p	-	-	-	-	-	-	-	-	31
24h-SHS-MV1	hsa-mir-7110-3p	mod	3p	CCGCUC	-11	-	-	-	yes	41
24h-SHS-MV1	hsa-mir-7641	mod	5p	GCUC	12	-	-	-	-	1
24h-SHS-MV1	hsa-mir-92a-3p	mod	3p	AU	1	-	-	-	yes	1
24h-SHS-MV1	hsa-mir-548e-3p	-	-	-	-	snp	C	14	-	1
24h-SHS-MV1	hsa-mir-30e-5p	mod	5p	UGUCC	0	-	-	-	-	1
24h-SHS-MV1	hsa-mir-320a	mod	3p	U	2	-	-	-	yes	1
24h-SHS-MV1	hsa-mir-423-3p	mod	3p	A	0	-	-	-	yes	1
24h-SHS-MV1	hsa-mir-484	-	-	-	-	-	-	-	-	1
24h-SHS-MV1	hsa-mir-3960	-	-	-	-	-	-	-	-	3
24h-SHS-MV1	hsa-mir-7110-3p	mod	3p	CCGCUCCC	-11	-	-	-	yes	7
24h-SHS-MV1	hsa-mir-126-5p	mod	3p	A	1	-	-	-	-	1
24h-SHS-MV1	hsa-mir-3934-5p	mod	5p	CCAAUUUACAGCUGG	-7	-	-	-	-	1
24h-SHS-MV1	hsa-mir-92b-3p	mod	3p	U	0	-	-	-	-	3
24h-SHS-MV1	hsa-mir-92b-3p	mod	5p	UC	0	-	-	-	-	16
24h-SHS-MV1	hsa-mir-342-3p	-	-	-	-	-	-	-	-	2
24h-SHS-MV1	hsa-mir-3960	mod	5p	GUCGG	-2	-	-	-	-	1
24h-SHS-MV1	hsa-mir-1273a	mod	3p	CC	-7	-	-	-	-	5
24h-SHS-MV1	hsa-mir-6087	mod	5p	CCCC	17	-	-	-	-	2
24h-SHS-MV1	hsa-mir-181c-5p	mod	5p	C	0	-	-	-	-	1
24h-SHS-MV1	hsa-mir-1246	mod	5p	UUA	-3	-	-	-	-	1
24h-SHS-MV1	hsa-mir-7110-3p	mod	3p	CCGCUCCCCGUC	-11	-	-	-	-	2
24h-SHS-MV1	hsa-mir-6511a-3p	-	-	-	-	snp	C	5	-	1
24h-SHS-MV1	hsa-mir-21-5p	mod	3p	A	2	-	-	-	yes	1
24h-SHS-MV1	hsa-mir-7706	mod	3p	U	-1	-	-	-	-	1
24h-SHS-MV1	hsa-mir-3960	mod	3p	GCGG	19	-	-	-	yes	1
24h-SHS-MV1	hsa-mir-3196	mod	5p	GAAGGGU	-7	-	-	-	-	4
24h-SHS-MV1	hsa-mir-3196	mod	5p	GGU	-3	-	-	-	-	1
24h-SHS-MV1	hsa-mir-619-5p	mod	3p	CCCG	7	-	-	-	yes	1
24h-SHS-MV1	hsa-mir-566	mod	3p	AC	28	-	-	-	-	1
24h-SHS-MV1	hsa-mir-181c-5p	-	-	-	-	-	-	-	-	1
24h-SHS-MV1	hsa-mir-181b-5p	mod	3p	AGU	1	-	-	-	yes	1
24h-SHS-MV1	hsa-mir-3960	mod	3p	GACC	19	-	-	-	yes	14
24h-SHS-MV1	hsa-mir-130b-5p	-	-	-	-	-	-	-	-	1
24h-SHS-MV1	hsa-mir-3687	-	-	-	-	-	-	-	-	1
24h-SHS-MV1	hsa-mir-1303	mod	3p	CCGUCUCUAUGGCAU	-50	-	-	-	-	1
24h-SHS-MV1	hsa-mir-7110-3p	mod	5p	CC	-10	-	-	-	-	3
24h-SHS-MV1	hsa-mir-143-3p	mod	3p	U	1	-	-	-	-	1
24h-SHS-MV1	hsa-mir-92a-3p	mod	3p	A	1	-	-	-	-	11
24h-SHS-MV1	hsa-mir-181b-5p	mod	5p	AC	0	-	-	-	-	3
24h-SHS-MV1	hsa-mir-7110-3p	mod	5p	CGCC	-17	-	-	-	-	1
24h-SHS-MV1	hsa-mir-7110-3p	mod	5p	GCGCCCC	-14	-	-	-	-	1
24h-SHS-MV1	hsa-let-7c-5p	-	-	-	-	-	-	-	-	7
24h-SHS-MV1	hsa-mir-1273a	mod	3p	AACAUAGCGA	-20	-	-	-	yes	3
24h-SHS-MV1	hsa-mir-7110-3p	mod	3p	CCGCUCCCCC	-11	-	-	-	yes	1
24h-SHS-MV1	hsa-mir-148b-3p	mod	3p	UU	1	-	-	-	-	1
24h-SHS-MV1	hsa-mir-16-5p	mod	5p	CGUGG	-5	-	-	-	-	1
24h-SHS-MV1	hsa-mir-423-3p	-	-	-	-	-	-	-	-	14
24h-SHS-MV1	hsa-mir-92b-3p	mod	3p	U	-1	-	-	-	yes	1
24h-SHS-MV1	hsa-mir-3182	mod	3p	GGGUAGCACGGGCGCCGGGG	0	-	-	-	-	1
24h-SHS-MV1	hsa-mir-4508	mod	5p	C	-1	-	-	-	-	1
24h-SHS-MV1	hsa-mir-92a-3p	mod	5p	C	1	-	-	-	-	1
24h-SHS-MV1	hsa-mir-4488	mod	5p	G	-1	-	-	-	-	6
24h-SHS-MV1	hsa-mir-3196	mod	3p	GG	-1	-	-	-	yes	1
24h-SHS-MV1	hsa-mir-3196	mod	3p	G	-1	-	-	-	yes	6
24h-SHS-MV1	hsa-let-7e-5p	mod	3p	A	1	-	-	-	-	1
24h-SHS-MV1	hsa-mir-99b-5p	mod	5p	CC	0	-	-	-	-	4
24h-SHS-MV1	hsa-mir-424-5p	adar	3p	G	-1	-	-	-	-	1
24h-SHS-MV1	hsa-mir-1273a	mod	5p	UCGCGCCUGUGCAUA	-33	-	-	-	-	1
24h-SHS-MV1	hsa-mir-3960	mod	5p	GUUCGUCGGAG	-11	-	-	-	-	1
24h-SHS-MV1	hsa-mir-1273g-3p	mod	3p	CAACAUAGCGAGACCCCG	1	-	-	-	-	1
24h-SHS-MV1	hsa-mir-92b-3p	mod	3p	U	1	-	-	-	-	3
24h-SHS-MV1	hsa-mir-92a-3p	mod	3p	AGU	1	-	-	-	yes	1
24h-SHS-MV1	hsa-mir-30d-5p	mod	3p	U	3	-	-	-	-	1
24h-SHS-MV1	hsa-mir-107	mod	3p	U	-1	-	-	-	yes	1
24h-SHS-MV1	hsa-mir-3648	-	-	-	-	-	-	-	-	1
24h-SHS-MV1	hsa-mir-99b-5p	mod	3p	A	1	-	-	-	yes	1
24h-SHS-MV1	hsa-mir-4792	mod	5p	GU	-3	-	-	-	-	1
24h-SHS-MV1	hsa-mir-4508	mod	3p	CCGCGGCUGGACGA	1	-	-	-	yes	1
24h-SHS-MV1	hsa-mir-301b-3p	-	-	-	-	-	-	-	-	1
24h-SHS-MV1	hsa-mir-1303	mod	3p	CCGUC	-50	-	-	-	yes	1
24h-SHS-MV1	hsa-mir-92b-3p	mod	3p	U	-1	-	-	-	-	1
24h-SHS-MV1	hsa-mir-10b-5p	mod	3p	AAUUCCUCGG	4	-	-	-	yes	1
24h-SHS-MV1	hsa-mir-148b-3p	-	-	-	-	-	-	-	-	1
24h-SHS-MV1	hsa-mir-21-5p	-	-	-	-	-	-	-	-	14
24h-SHS-MV1	hsa-mir-7110-3p	mod	5p	CCACCCCGCGCCCUC	-23	-	-	-	-	1
24h-SHS-MV1	hsa-mir-1246	mod	3p	GAG	1	-	-	-	-	1
24h-SHS-MV1	hsa-mir-423-3p	mod	3p	A	1	-	-	-	-	1
24h-SHS-MV1	hsa-mir-10b-5p	-	-	-	-	-	-	-	-	33
24h-SHS-MV1	hsa-mir-566	-	-	-	-	-	-	-	-	3
24h-SHS-MV1	hsa-mir-222-3p	-	-	-	-	-	-	-	-	3
24h-SHS-MV1	hsa-mir-4508	mod	5p	GCGA	-5	-	-	-	-	1
24h-SHS-MV1	hsa-mir-5096	mod	5p	G	15	-	-	-	-	1
24h-SHS-MV1	hsa-mir-3196	mod	3p	GGCGGCGGC	-1	-	-	-	-	1
24h-SHS-MV1	hsa-mir-1273g-3p	mod	5p	CGCCUGUGACUAG	-12	-	-	-	-	1
24h-SHS-MV1	hsa-mir-3196	mod	5p	AAGGGU	-6	-	-	-	-	2
24h-SHS-MV1	hsa-mir-423-3p	mod	5p	AC	-1	-	-	-	-	1
24h-SHS-MV1	hsa-mir-7641	mod	5p	CUAC	13	-	-	-	-	1
24h-SHS-MV1	hsa-mir-148a-5p	-	-	-	-	snp	C	12	-	1
24h-SHS-MV1	hsa-mir-132-3p	-	-	-	-	-	-	-	-	3
24h-SHS-MV1	hsa-mir-1303	mod	3p	CCGUCUCUUA	-50	-	-	-	-	1
24h-SHS-MV1	hsa-mir-27b-3p	mod	3p	U	0	-	-	-	-	2
24h-SHS-MV1	hsa-mir-182-5p	-	-	-	-	-	-	-	-	6
24h-SHS-MV1	hsa-mir-7110-3p	mod	5p	GCGCA	-18	-	-	-	-	1
24h-SHS-MV1	hsa-mir-6842-3p	-	-	-	-	-	-	-	-	1
24h-SHS-MV1	hsa-mir-1273a	mod	5p	CGCCUGUGAAUA	-30	-	-	-	-	2
24h-SHS-MV1	hsa-mir-3960	mod	3p	GACC	13	-	-	-	-	1
24h-SHS-MV1	hsa-mir-4792	mod	5p	U	-2	-	-	-	-	2
24h-SHS-MV1	hsa-mir-6087	mod	5p	C	20	-	-	-	-	1
24h-SHS-MV1	hsa-mir-4508	mod	3p	CCGCGGCUGGACG	1	-	-	-	yes	2
24h-SHS-MV1	hsa-mir-769-5p	-	-	-	-	-	-	-	-	3
24h-SHS-MV1	hsa-mir-378j	mod	3p	CACCCCU	55	-	-	-	yes	1
24h-SHS-MV1	hsa-mir-22-3p	mod	5p	AC	0	-	-	-	-	3
24h-SHS-MV1	hsa-mir-25-3p	mod	3p	AA	1	-	-	-	-	1
24h-SHS-MV1	hsa-mir-92b-3p	mod	5p	C	-1	-	-	-	-	1
24h-SHS-MV1	hsa-mir-1246	mod	3p	GAGA	1	-	-	-	-	1
24h-SHS-MV1	hsa-mir-324-5p	-	-	-	-	snp	C	16	-	1
24h-SHS-MV1	hsa-mir-4508	mod	3p	CC	1	-	-	-	yes	1
24h-SHS-MV1	hsa-mir-1273a	mod	5p	AAUA	-22	-	-	-	-	2
24h-SHS-MV1	hsa-mir-1273a	mod	3p	AACAUAGUGAG	-20	-	-	-	yes	1
24h-SHS-MV1	hsa-mir-6131	mod	3p	GUUAUCAGAACUUAU	2	snp	C	9	-	1
24h-SHS-MV1	hsa-mir-3665	mod	5p	GC	-23	-	-	-	-	5
24h-SHS-MV1	hsa-mir-107	snp	5p	xxxC	0	-	-	-	-	1
24h-SHS-MV1	hsa-mir-1246	mod	3p	GAGAU	1	-	-	-	yes	3
24h-SHS-MV1	hsa-mir-3182	mod	3p	GGUUAUCACGUUCGCCUC	0	-	-	-	-	2
24h-SHS-MV1	hsa-mir-218-5p	-	-	-	-	-	-	-	-	1
24h-SHS-MV1	hsa-mir-26a-5p	mod	3p	AA	1	-	-	-	-	1
24h-SHS-MV1	hsa-mir-92a-3p	mod	5p	UC	0	-	-	-	-	35
24h-SHS-MV1	hsa-mir-22-3p	-	-	-	-	-	-	-	-	4
24h-SHS-MV1	hsa-mir-10a-5p	-	-	-	-	-	-	-	-	2
24h-SHS-MV2	hsa-mir-3960	mod	5p	GC	-2	-	-	-	-	1
24h-SHS-MV2	hsa-mir-1246	mod	5p	CC	-1	-	-	-	-	1
24h-SHS-MV2	hsa-mir-767-5p	mod	5p	UGCC	0	-	-	-	-	1
24h-SHS-MV2	hsa-mir-3960	mod	5p	CCCCUCCUCCUCGGCGC	5	-	-	-	-	1
24h-SHS-MV2	hsa-mir-191-5p	-	-	-	-	-	-	-	-	34
24h-SHS-MV2	hsa-mir-151a-3p	-	-	-	-	-	-	-	-	3
24h-SHS-MV2	hsa-mir-3960	mod	5p	UC	-38	-	-	-	-	1
24h-SHS-MV2	hsa-mir-181b-5p	-	-	-	-	-	-	-	-	2
24h-SHS-MV2	hsa-mir-3960	mod	5p	GCGC	18	-	-	-	-	1
24h-SHS-MV2	hsa-mir-566	mod	5p	CCUU	42	-	-	-	-	1
24h-SHS-MV2	hsa-mir-92a-3p	mod	3p	AU	1	-	-	-	-	5
24h-SHS-MV2	hsa-mir-4485-3p	-	-	-	-	-	-	-	-	1
24h-SHS-MV2	hsa-mir-128-3p	-	-	-	-	-	-	-	-	2
24h-SHS-MV2	hsa-mir-4419a	mod	5p	GUGGCGC	-36	-	-	-	-	1
24h-SHS-MV2	hsa-mir-5093	mod	5p	AGG	-19	-	-	-	-	1
24h-SHS-MV2	hsa-mir-5096	mod	5p	CAGA	16	adar	G	29	-	1
24h-SHS-MV2	hsa-mir-3960	mod	3p	GACC	16	-	-	-	-	5
24h-SHS-MV2	hsa-mir-5684	mod	3p	CUGCA	35	-	-	-	yes	1
24h-SHS-MV2	hsa-mir-181a-5p	mod	5p	CACC	0	-	-	-	-	1
24h-SHS-MV2	hsa-mir-1273a	mod	3p	AACCUAGCGAGACCC	-20	-	-	-	-	1
24h-SHS-MV2	hsa-mir-1296-5p	-	-	-	-	-	-	-	-	1
24h-SHS-MV2	hsa-mir-4532	mod	3p	GC	2	-	-	-	-	1
24h-SHS-MV2	hsa-mir-7110-3p	mod	3p	G	-9	-	-	-	yes	1
24h-SHS-MV2	hsa-mir-1246	mod	5p	UUAC	-3	-	-	-	-	1
24h-SHS-MV2	hsa-mir-3960	mod	5p	CGCGGGUC	8	adar	G	22	-	1
24h-SHS-MV2	hsa-mir-3960	mod	3p	UGUGU	1	-	-	-	yes	1
24h-SHS-MV2	hsa-mir-421	snp	5p	xxxC	0	-	-	-	-	1
24h-SHS-MV2	hsa-mir-3929	mod	5p	CUGUC	-20	-	-	-	-	1
24h-SHS-MV2	hsa-mir-99b-5p	mod	3p	A	1	-	-	-	-	1
24h-SHS-MV2	hsa-mir-1273g-3p	mod	3p	CAACAUAGCGAGACC	1	-	-	-	yes	2
24h-SHS-MV2	hsa-mir-2053	mod	5p	GAGGGAG	-17	-	-	-	-	1
24h-SHS-MV2	hsa-mir-501-3p	mod	5p	AC	0	-	-	-	-	1
24h-SHS-MV2	hsa-mir-3196	mod	3p	GGCGGCGGCC	-1	-	-	-	yes	2
24h-SHS-MV2	hsa-mir-1273a	mod	3p	AACAUCGCGA	-20	-	-	-	yes	1
24h-SHS-MV2	hsa-mir-3960	mod	3p	CGGGGG	19	-	-	-	yes	1
24h-SHS-MV2	hsa-mir-92b-3p	adar	5p	xG	0	-	-	-	-	1
24h-SHS-MV2	hsa-mir-3960	mod	5p	UCGGCAC	15	-	-	-	-	1
24h-SHS-MV2	hsa-mir-375	mod	3p	A	1	-	-	-	-	1
24h-SHS-MV2	hsa-mir-125a-5p	-	-	-	-	-	-	-	-	17
24h-SHS-MV2	hsa-mir-3960	mod	3p	UGUGGGGUCUGGCAU	1	-	-	-	-	1
24h-SHS-MV2	hsa-mir-941	-	-	-	-	-	-	-	-	2
24h-SHS-MV2	hsa-mir-7641	mod	5p	UCCGACGAUC	7	-	-	-	-	1
24h-SHS-MV2	hsa-mir-3910	mod	5p	CAAACAGAAA	7	-	-	-	-	1
24h-SHS-MV2	hsa-mir-1273a	mod	3p	AACAUAGCGAGA	-20	-	-	-	yes	1
24h-SHS-MV2	hsa-mir-3960	mod	3p	GACCG	13	-	-	-	-	1
24h-SHS-MV2	hsa-mir-26a-5p	-	-	-	-	-	-	-	-	16
24h-SHS-MV2	hsa-mir-3960	mod	5p	UGUGCGUCGGA	6	adar	G	22	-	2
24h-SHS-MV2	hsa-mir-1303	mod	5p	GA	-47	-	-	-	-	1
24h-SHS-MV2	hsa-mir-1273f	mod	5p	AACCCAGGAGGC	-6	-	-	-	-	1
24h-SHS-MV2	hsa-mir-1273g-3p	mod	3p	CAACAUAGCGAG	1	-	-	-	yes	1
24h-SHS-MV2	hsa-mir-3960	mod	3p	GC	24	-	-	-	-	2
24h-SHS-MV2	hsa-mir-4792	-	-	-	-	-	-	-	-	1
24h-SHS-MV2	hsa-mir-3960	mod	3p	CGGCU	19	-	-	-	yes	1
24h-SHS-MV2	hsa-mir-3665	mod	3p	GCGGC	-21	-	-	-	-	3
24h-SHS-MV2	hsa-mir-181c-5p	mod	5p	AC	0	-	-	-	-	1
24h-SHS-MV2	hsa-mir-186-5p	-	-	-	-	-	-	-	-	5
24h-SHS-MV2	hsa-mir-3960	mod	5p	UCCUCCUCGGCGC	9	-	-	-	-	2
24h-SHS-MV2	hsa-mir-92a-3p	-	-	-	-	-	-	-	-	78
24h-SHS-MV2	hsa-mir-7110-3p	mod	5p	CCCCGCGCCC	-18	-	-	-	-	4
24h-SHS-MV2	hsa-mir-30c-5p	mod	3p	U	2	-	-	-	yes	1
24h-SHS-MV2	hsa-mir-7110-3p	mod	3p	C	-11	-	-	-	yes	3
24h-SHS-MV2	hsa-mir-1273a	mod	5p	AUG	-23	-	-	-	-	1
24h-SHS-MV2	hsa-mir-130b-5p	-	-	-	-	snp	C	17	-	1
24h-SHS-MV2	hsa-mir-6132	mod	5p	U	24	-	-	-	-	1
24h-SHS-MV2	hsa-mir-6087	mod	3p	GACC	26	-	-	-	yes	1
24h-SHS-MV2	hsa-mir-3960	adar	5p	xG	20	-	-	-	-	18
24h-SHS-MV2	hsa-mir-574-5p	mod	3p	AU	3	-	-	-	-	1
24h-SHS-MV2	hsa-mir-5096	-	-	-	-	adar	G	29	-	1
24h-SHS-MV2	hsa-mir-27b-3p	mod	3p	U	1	-	-	-	-	1
24h-SHS-MV2	hsa-mir-671-3p	-	-	-	-	-	-	-	-	1
24h-SHS-MV2	hsa-mir-92a-3p	mod	3p	A	2	-	-	-	-	2
24h-SHS-MV2	hsa-mir-7110-3p	mod	3p	CCGCUCCCCG	-11	-	-	-	yes	15
24h-SHS-MV2	hsa-mir-4492	mod	3p	GCGGC	1	-	-	-	-	1
24h-SHS-MV2	hsa-mir-1273a	mod	5p	CAUA	-22	-	-	-	-	1
24h-SHS-MV2	hsa-mir-3665	mod	3p	GCGGCGC	-21	-	-	-	yes	1
24h-SHS-MV2	hsa-mir-7110-3p	mod	5p	CGCCCCGCGCCC	-20	-	-	-	-	7
24h-SHS-MV2	hsa-mir-3960	mod	5p	CGC	19	-	-	-	-	3
24h-SHS-MV2	hsa-mir-361-5p	-	-	-	-	-	-	-	-	1
24h-SHS-MV2	hsa-mir-375	mod	3p	UU	1	-	-	-	-	1
24h-SHS-MV2	hsa-mir-7110-3p	mod	5p	CCACCCCGCGCC	-19	-	-	-	-	1
24h-SHS-MV2	hsa-let-7e-5p	-	-	-	-	-	-	-	-	3
24h-SHS-MV2	hsa-mir-421	mod	3p	UG	1	-	-	-	yes	1
24h-SHS-MV2	hsa-mir-375	-	-	-	-	-	-	-	-	19
24h-SHS-MV2	hsa-mir-1273g-3p	mod	5p	UCG	-2	-	-	-	-	3
24h-SHS-MV2	hsa-mir-328-3p	-	-	-	-	-	-	-	-	1
24h-SHS-MV2	hsa-mir-1273g-3p	mod	3p	CAACAUAGCGAGA	1	-	-	-	yes	3
24h-SHS-MV2	hsa-let-7f-5p	mod	3p	AA	1	-	-	-	-	1
24h-SHS-MV2	hsa-mir-3960	mod	5p	CGGAGC	16	-	-	-	-	1
24h-SHS-MV2	hsa-mir-26b-3p	-	-	-	-	-	-	-	-	1
24h-SHS-MV2	hsa-mir-767-5p	-	-	-	-	-	-	-	-	1
24h-SHS-MV2	hsa-mir-181b-5p	mod	5p	CC	0	-	-	-	-	1
24h-SHS-MV2	hsa-mir-423-3p	mod	3p	U	1	-	-	-	-	1
24h-SHS-MV2	hsa-mir-4532	mod	3p	GCG	2	-	-	-	yes	1
24h-SHS-MV2	hsa-mir-589-3p	-	-	-	-	snp	C	5	-	1
24h-SHS-MV2	hsa-mir-3960	mod	3p	CGGCA	19	-	-	-	yes	2
24h-SHS-MV2	hsa-mir-152-3p	mod	3p	U	2	-	-	-	-	1
24h-SHS-MV2	hsa-mir-3196	mod	5p	AGAAGGGU	-8	-	-	-	-	1
24h-SHS-MV2	hsa-mir-7110-3p	mod	5p	GCCCCGCGCCC	-19	-	-	-	-	1
24h-SHS-MV2	hsa-mir-7110-3p	mod	3p	CCG	-11	-	-	-	yes	2
24h-SHS-MV2	hsa-let-7d-3p	-	-	-	-	-	-	-	-	1
24h-SHS-MV2	hsa-mir-1273a	mod	3p	AA	-20	-	-	-	yes	3
24h-SHS-MV2	hsa-mir-3960	mod	5p	CGGCGC	16	-	-	-	-	14
24h-SHS-MV2	hsa-mir-199b-3p	-	-	-	-	-	-	-	-	1
24h-SHS-MV2	hsa-mir-320a	-	-	-	-	-	-	-	-	1
24h-SHS-MV2	hsa-mir-26a-5p	mod	5p	UUUCC	-1	-	-	-	-	1
24h-SHS-MV2	hsa-mir-148b-3p	mod	3p	U	1	-	-	-	-	1
24h-SHS-MV2	hsa-mir-3960	mod	5p	UCCUCGGCGC	12	-	-	-	-	1
24h-SHS-MV2	hsa-mir-1246	mod	3p	GAGAUGG	1	-	-	-	yes	3
24h-SHS-MV2	hsa-mir-941	mod	5p	CC	0	-	-	-	-	2
24h-SHS-MV2	hsa-mir-3196	mod	5p	GU	-2	-	-	-	-	17
24h-SHS-MV2	hsa-mir-4508	mod	5p	CGA	-4	-	-	-	-	1
24h-SHS-MV2	hsa-mir-92b-3p	mod	3p	AA	1	-	-	-	-	1
24h-SHS-MV2	hsa-mir-3960	mod	3p	CG	19	-	-	-	-	1
24h-SHS-MV2	hsa-mir-3960	mod	3p	GC	24	-	-	-	yes	7
24h-SHS-MV2	hsa-mir-3665	mod	3p	GCGGCG	-21	-	-	-	-	1
24h-SHS-MV2	hsa-mir-25-3p	-	-	-	-	-	-	-	-	6
24h-SHS-MV2	hsa-mir-7110-3p	mod	3p	CCGCUCCCCGUC	-11	-	-	-	yes	2
24h-SHS-MV2	hsa-let-7a-5p	mod	3p	A	1	-	-	-	-	1
24h-SHS-MV2	hsa-mir-92a-3p	mod	3p	AAG	1	-	-	-	-	1
24h-SHS-MV2	hsa-mir-6087	mod	5p	CC	19	-	-	-	-	5
24h-SHS-MV2	hsa-mir-3960	mod	5p	CUCCUCGGCGC	11	-	-	-	-	4
24h-SHS-MV2	hsa-mir-1273f	mod	5p	AGGUU	5	-	-	-	-	1
24h-SHS-MV2	hsa-mir-5096	mod	3p	UAC	30	-	-	-	-	1
24h-SHS-MV2	hsa-mir-199b-3p	mod	5p	C	0	-	-	-	-	3
24h-SHS-MV2	hsa-mir-107	mod	5p	C	0	-	-	-	-	1
24h-SHS-MV2	hsa-mir-7110-3p	mod	3p	CCGCU	-11	-	-	-	yes	3
24h-SHS-MV2	hsa-mir-3960	adar	5p	G	21	-	-	-	-	1
24h-SHS-MV2	hsa-mir-3960	mod	3p	CGGGACC	19	-	-	-	-	2
24h-SHS-MV2	hsa-mir-4665-3p	mod	5p	ACUAGGGUUGAUG	-17	-	-	-	-	1
24h-SHS-MV2	hsa-mir-3960	mod	5p	CGUGUGGUGUGCGUCGGAGG	2	-	-	-	-	2
24h-SHS-MV2	hsa-mir-7641	mod	5p	C	15	-	-	-	-	1
24h-SHS-MV2	hsa-mir-3180-5p	mod	3p	GAAGA	59	-	-	-	yes	1
24h-SHS-MV2	hsa-mir-423-5p	mod	3p	UGGAAUUUCUCG	2	-	-	-	-	1
24h-SHS-MV2	hsa-mir-1246	mod	5p	AC	-1	-	-	-	-	1
24h-SHS-MV2	hsa-mir-100-5p	-	-	-	-	-	-	-	-	2
24h-SHS-MV2	hsa-mir-186-5p	mod	5p	CAAC	0	-	-	-	-	1
24h-SHS-MV2	hsa-mir-3960	mod	3p	GCCC	16	-	-	-	-	3
24h-SHS-MV2	hsa-mir-3929	mod	3p	GGCAGGUGGAUC	-14	-	-	-	yes	1
24h-SHS-MV2	hsa-mir-3960	mod	3p	GCGGC	19	-	-	-	yes	2
24h-SHS-MV2	hsa-mir-26a-5p	mod	3p	U	1	-	-	-	-	1
24h-SHS-MV2	hsa-mir-3182	mod	3p	GGUUAUCACGUUCGCCU	0	-	-	-	-	11
24h-SHS-MV2	hsa-mir-3182	mod	3p	GGUUAUCACGUUCGCCUCA	0	-	-	-	-	1
24h-SHS-MV2	hsa-mir-1246	mod	3p	GAGAUGGCAUAGG	1	-	-	-	yes	1
24h-SHS-MV2	hsa-mir-335-3p	mod	3p	CC	11	-	-	-	yes	1
24h-SHS-MV2	hsa-mir-1246	mod	3p	GAGA	1	-	-	-	yes	4
24h-SHS-MV2	hsa-mir-130a-3p	mod	3p	A	0	snp	C	16	-	1
24h-SHS-MV2	hsa-mir-3196	mod	3p	GGCGGCGGCCC	-1	-	-	-	yes	2
24h-SHS-MV2	hsa-mir-320b	-	-	-	-	-	-	-	-	1
24h-SHS-MV2	hsa-mir-1246	mod	3p	GAGAUGG	1	-	-	-	-	1
24h-SHS-MV2	hsa-mir-566	mod	3p	GAGA	21	-	-	-	yes	1
24h-SHS-MV2	hsa-mir-1273g-3p	mod	5p	AAUAG	-4	-	-	-	-	1
24h-SHS-MV2	hsa-mir-4516	-	-	-	-	-	-	-	-	1
24h-SHS-MV2	hsa-mir-423-3p	mod	3p	A	1	-	-	-	yes	1
24h-SHS-MV2	hsa-mir-7110-3p	mod	5p	CACCCCGCGCCC	-20	-	-	-	-	28
24h-SHS-MV2	hsa-mir-3665	mod	3p	GGGCU	-20	-	-	-	yes	1
24h-SHS-MV2	hsa-mir-1273g-3p	mod	3p	CAACAUAGCGAGACCC	1	-	-	-	-	2
24h-SHS-MV2	hsa-mir-7110-3p	mod	3p	CC	-11	-	-	-	yes	10
24h-SHS-MV2	hsa-mir-7110-3p	mod	3p	CCGCC	-11	-	-	-	yes	1
24h-SHS-MV2	hsa-mir-3960	mod	3p	U	19	-	-	-	yes	1
24h-SHS-MV2	hsa-mir-1303	mod	3p	CCGUCUCUU	-50	-	-	-	yes	2
24h-SHS-MV2	hsa-mir-4488	mod	3p	GGUGCGGGGG	1	-	-	-	-	1
24h-SHS-MV2	hsa-mir-27b-3p	-	-	-	-	-	-	-	-	24
24h-SHS-MV2	hsa-let-7a-3p	-	-	-	-	-	-	-	-	2
24h-SHS-MV2	hsa-mir-3665	mod	5p	C	-22	-	-	-	-	1
24h-SHS-MV2	hsa-mir-375	mod	3p	UA	-1	-	-	-	-	1
24h-SHS-MV2	hsa-mir-7641	-	-	-	-	-	-	-	-	18
24h-SHS-MV2	hsa-mir-877-5p	-	-	-	-	-	-	-	-	3
24h-SHS-MV2	hsa-mir-1246	mod	3p	GAGAUGGAAUAG	1	-	-	-	-	1
24h-SHS-MV2	hsa-mir-7641	mod	5p	AC	15	-	-	-	-	1
24h-SHS-MV2	hsa-mir-23b-3p	snp	5p	xxxC	0	-	-	-	-	1
24h-SHS-MV2	hsa-mir-3665	mod	3p	GCGGCGGAGG	-21	-	-	-	yes	1
24h-SHS-MV2	hsa-mir-1246	mod	3p	GAGAUGGAAUAG	1	-	-	-	yes	1
24h-SHS-MV2	hsa-mir-4508	mod	5p	CGCGA	-6	-	-	-	-	2
24h-SHS-MV2	hsa-mir-1273g-3p	mod	3p	CAA	1	-	-	-	yes	1
24h-SHS-MV2	hsa-mir-214-3p	-	-	-	-	-	-	-	-	2
24h-SHS-MV2	hsa-mir-3960	mod	3p	GA	19	-	-	-	-	1
24h-SHS-MV2	hsa-mir-10b-5p	mod	3p	AU	0	-	-	-	yes	1
24h-SHS-MV2	hsa-mir-877-5p	mod	3p	AGA	-2	-	-	-	-	1
24h-SHS-MV2	hsa-mir-3960	mod	3p	UGUGUGGGGUCC	1	-	-	-	yes	1
24h-SHS-MV2	hsa-mir-1246	mod	5p	UA	-2	-	-	-	-	1
24h-SHS-MV2	hsa-mir-23a-3p	-	-	-	-	-	-	-	-	1
24h-SHS-MV2	hsa-mir-1303	mod	3p	ACCCAG	4	-	-	-	yes	1
24h-SHS-MV2	hsa-mir-339-5p	-	-	-	-	-	-	-	-	1
24h-SHS-MV2	hsa-mir-181a-5p	mod	5p	ACCC	0	-	-	-	-	1
24h-SHS-MV2	hsa-mir-1273f	mod	5p	GCGGC	7	-	-	-	-	1
24h-SHS-MV2	hsa-mir-143-3p	-	-	-	-	-	-	-	-	1
24h-SHS-MV2	hsa-mir-25-3p	mod	5p	CC	0	-	-	-	-	3
24h-SHS-MV2	hsa-mir-148a-3p	-	-	-	-	-	-	-	-	4
24h-SHS-MV2	hsa-mir-92a-3p	adar	5p	xG	0	-	-	-	-	1
24h-SHS-MV2	hsa-mir-425-5p	-	-	-	-	-	-	-	-	1
24h-SHS-MV2	hsa-mir-3142	mod	3p	UGUGGAAUUUGAAUAUCUGA	-9	-	-	-	-	1
24h-SHS-MV2	hsa-mir-191-5p	mod	5p	CC	1	-	-	-	-	1
24h-SHS-MV2	hsa-mir-6087	-	-	-	-	-	-	-	-	4
24h-SHS-MV2	hsa-mir-1273a	mod	5p	AUA	-21	-	-	-	-	1
24h-SHS-MV2	hsa-mir-8086	mod	3p	CUGA	23	-	-	-	yes	1
24h-SHS-MV2	hsa-mir-4492	mod	5p	C	-1	-	-	-	-	2
24h-SHS-MV2	hsa-mir-138-1-3p	snp	5p	xxxC	0	-	-	-	-	1
24h-SHS-MV2	hsa-mir-26a-5p	mod	3p	AAAA	1	-	-	-	-	1
24h-SHS-MV2	hsa-mir-1273g-3p	mod	5p	UAG	-2	-	-	-	-	1
24h-SHS-MV2	hsa-mir-3960	mod	3p	GCG	19	-	-	-	yes	2
24h-SHS-MV2	hsa-mir-7110-3p	mod	3p	CCCCUCCC	-11	-	-	-	yes	1
24h-SHS-MV2	hsa-mir-26a-5p	mod	5p	UUCCC	0	-	-	-	-	5
24h-SHS-MV2	hsa-mir-1180-3p	mod	3p	G	-2	-	-	-	-	1
24h-SHS-MV2	hsa-mir-143-3p	mod	5p	UUCCACCACGUUCCCGUGG	-19	-	-	-	-	1
24h-SHS-MV2	hsa-mir-1246	mod	5p	AUAUAUUA	-8	-	-	-	-	2
24h-SHS-MV2	hsa-mir-22-3p	mod	5p	CC	0	-	-	-	-	1
24h-SHS-MV2	hsa-mir-7110-3p	mod	3p	CCGCUCCCC	-11	-	-	-	yes	1
24h-SHS-MV2	hsa-mir-3960	mod	3p	GACCC	19	-	-	-	yes	1
24h-SHS-MV2	hsa-mir-5096	mod	3p	AGUC	2	-	-	-	-	1
24h-SHS-MV2	hsa-mir-125b-5p	mod	3p	A	1	-	-	-	-	2
24h-SHS-MV2	hsa-mir-3960	mod	5p	GC	20	-	-	-	-	6
24h-SHS-MV2	hsa-mir-151a-5p	mod	5p	UCGC	0	-	-	-	-	2
24h-SHS-MV2	hsa-mir-7110-3p	mod	5p	CACCCCGCGCCCUC	-22	-	-	-	-	1
24h-SHS-MV2	hsa-mir-3666	mod	5p	GGAGCAC	9	-	-	-	-	1
24h-SHS-MV2	hsa-mir-4488	mod	3p	GGUGCGGGGGUG	1	-	-	-	yes	5
24h-SHS-MV2	hsa-mir-3960	mod	3p	CGG	19	-	-	-	yes	2
24h-SHS-MV2	hsa-mir-3196	mod	5p	AGACGGGU	-8	-	-	-	-	1
24h-SHS-MV2	hsa-mir-1303	mod	3p	CCG	-50	-	-	-	yes	1
24h-SHS-MV2	hsa-mir-3960	mod	5p	GUGCGUCGGA	7	adar	G	22	-	1
24h-SHS-MV2	hsa-mir-151a-3p	mod	3p	U	1	-	-	-	-	2
24h-SHS-MV2	hsa-let-7g-5p	-	-	-	-	-	-	-	-	1
24h-SHS-MV2	hsa-mir-375	adar	3p	G	0	-	-	-	-	9
24h-SHS-MV2	hsa-mir-7110-3p	mod	5p	CGCXCCGAGCCC	-20	-	-	-	-	1
24h-SHS-MV2	hsa-mir-1303	mod	3p	GCCAG	5	-	-	-	yes	1
24h-SHS-MV2	hsa-mir-222-3p	mod	5p	C	0	-	-	-	-	1
24h-SHS-MV2	hsa-mir-92b-3p	mod	3p	UC	1	-	-	-	-	1
24h-SHS-MV2	hsa-mir-8072	-	-	-	-	snp	C	15	-	1
24h-SHS-MV2	hsa-mir-99b-3p	adar	5p	xxG	0	-	-	-	-	1
24h-SHS-MV2	hsa-mir-4508	mod	3p	CCGCGGCUGGACGAGGCGC	1	-	-	-	-	1
24h-SHS-MV2	hsa-mir-320b	mod	5p	AAAC	0	-	-	-	-	1
24h-SHS-MV2	hsa-mir-3960	mod	3p	GCGGCG	19	-	-	-	yes	6
24h-SHS-MV2	hsa-mir-99b-5p	-	-	-	-	-	-	-	-	35
24h-SHS-MV2	hsa-mir-3960	mod	5p	GUGUGCGUCGGA	5	adar	G	22	-	1
24h-SHS-MV2	hsa-mir-3665	mod	3p	GCGG	-21	-	-	-	yes	1
24h-SHS-MV2	hsa-mir-7110-3p	mod	5p	CCGCCCCGCGCCC	-21	-	-	-	-	1
24h-SHS-MV2	hsa-mir-1273a	mod	5p	ACUA	-22	-	-	-	-	1
24h-SHS-MV2	hsa-mir-3665	mod	3p	GCGGCG	-21	-	-	-	yes	1
24h-SHS-MV2	hsa-mir-4746-5p	-	-	-	-	-	-	-	-	1
24h-SHS-MV2	hsa-mir-99a-5p	mod	5p	C	0	-	-	-	-	1
24h-SHS-MV2	hsa-mir-3196	mod	3p	GGC	-1	-	-	-	yes	1
24h-SHS-MV2	hsa-mir-5095	-	-	-	-	adar	G	66	-	1
24h-SHS-MV2	hsa-mir-103a-3p	-	-	-	-	-	-	-	-	6
24h-SHS-MV2	hsa-mir-619-5p	mod	3p	CACACCUGGCUCA	3	-	-	-	-	1
24h-SHS-MV2	hsa-mir-615-3p	mod	3p	AAC	1	snp	C	5	-	1
24h-SHS-MV2	hsa-mir-1273g-3p	mod	5p	CAUAG	-4	-	-	-	-	1
24h-SHS-MV2	hsa-mir-3196	mod	3p	GGCGGCGGCCCGCCGCGG	-1	-	-	-	yes	2
24h-SHS-MV2	hsa-mir-1273g-3p	mod	5p	CGCCUGUGAAUAGCCC	-12	-	-	-	-	1
24h-SHS-MV2	hsa-mir-199a-5p	-	-	-	-	snp	C	16	-	1
24h-SHS-MV2	hsa-mir-5096	mod	5p	U	5	-	-	-	-	1
24h-SHS-MV2	hsa-mir-3960	mod	3p	GACCG	16	-	-	-	-	3
24h-SHS-MV2	hsa-mir-27b-3p	mod	5p	UUCC	0	-	-	-	-	4
24h-SHS-MV2	hsa-mir-92a-3p	mod	3p	AA	1	-	-	-	yes	6
24h-SHS-MV2	hsa-mir-323b-3p	-	-	-	-	-	-	-	-	1
24h-SHS-MV2	hsa-mir-7110-3p	mod	5p	CCCCCCGCGCCC	-20	-	-	-	-	4
24h-SHS-MV2	hsa-mir-619-5p	mod	5p	CCACAG	-7	-	-	-	-	1
24h-SHS-MV2	hsa-mir-3176	mod	3p	UGC	2	-	-	-	yes	1
24h-SHS-MV2	hsa-mir-4485-3p	mod	5p	U	-4	-	-	-	-	1
24h-SHS-MV2	hsa-mir-1246	mod	3p	GAGAUGGA	1	-	-	-	-	1
24h-SHS-MV2	hsa-mir-151a-5p	-	-	-	-	-	-	-	-	1
24h-SHS-MV2	hsa-mir-125b-5p	-	-	-	-	-	-	-	-	2
24h-SHS-MV2	hsa-let-7f-5p	-	-	-	-	-	-	-	-	12
24h-SHS-MV2	hsa-mir-7110-3p	mod	5p	CCACCCCGCGCCC	-21	-	-	-	-	9
24h-SHS-MV2	hsa-mir-181a-2-3p	-	-	-	-	-	-	-	-	3
24h-SHS-MV2	hsa-mir-1273g-3p	mod	3p	CAACAUCGCGAGACC	1	-	-	-	yes	2
24h-SHS-MV2	hsa-mir-3960	mod	3p	CGGC	19	-	-	-	yes	21
24h-SHS-MV2	hsa-mir-7110-3p	mod	3p	CCC	-11	-	-	-	yes	1
24h-SHS-MV2	hsa-mir-92a-3p	mod	3p	AAA	1	-	-	-	-	3
24h-SHS-MV2	hsa-mir-3960	mod	5p	GA	15	adar	G	22	-	2
24h-SHS-MV2	hsa-mir-486-5p	-	-	-	-	-	-	-	-	1
24h-SHS-MV2	hsa-mir-1246	mod	5p	UAUUA	-5	-	-	-	-	1
24h-SHS-MV2	hsa-mir-181a-5p	-	-	-	-	-	-	-	-	7
24h-SHS-MV2	hsa-mir-199b-3p	mod	5p	UC	-1	-	-	-	-	1
24h-SHS-MV2	hsa-mir-30d-5p	mod	5p	UGUC	0	-	-	-	-	1
24h-SHS-MV2	hsa-mir-3960	mod	3p	CG	19	-	-	-	yes	7
24h-SHS-MV2	hsa-mir-4773	mod	3p	CC	-23	-	-	-	yes	1
24h-SHS-MV2	hsa-mir-181a-5p	mod	5p	AACC	0	-	-	-	-	3
24h-SHS-MV2	hsa-mir-4508	mod	3p	CCGCGGCUGGAC	1	-	-	-	yes	2
24h-SHS-MV2	hsa-mir-3135b	mod	3p	UGCCUCCUGG	28	-	-	-	yes	1
24h-SHS-MV2	hsa-mir-26a-5p	mod	5p	C	-1	-	-	-	-	1
24h-SHS-MV2	hsa-mir-1304-3p	-	-	-	-	snp	A	13	-	1
24h-SHS-MV2	hsa-mir-92a-3p	mod	3p	UU	2	-	-	-	-	1
24h-SHS-MV2	hsa-mir-3960	mod	5p	UCGGCGC	15	-	-	-	-	16
24h-SHS-MV2	hsa-mir-1303	mod	5p	CCUGA	-50	-	-	-	-	1
24h-SHS-MV2	hsa-mir-7641	mod	5p	CAGCC	15	-	-	-	-	1
24h-SHS-MV2	hsa-let-7a-5p	-	-	-	-	-	-	-	-	35
24h-SHS-MV2	hsa-mir-3196	mod	3p	GGCGGCGGCCGCCGCGGG	-1	-	-	-	yes	2
24h-SHS-MV2	hsa-mir-1273d	mod	3p	CC	25	-	-	-	yes	1
24h-SHS-MV2	hsa-mir-99b-5p	mod	3p	U	1	-	-	-	-	3
24h-SHS-MV2	hsa-mir-1246	mod	5p	UAAC	-2	-	-	-	-	1
24h-SHS-MV2	hsa-mir-4508	mod	5p	GCGCGA	-7	-	-	-	-	2
24h-SHS-MV2	hsa-mir-3196	mod	3p	GGCGGCGGC	-1	-	-	-	yes	2
24h-SHS-MV2	hsa-mir-1273d	mod	5p	UUGCCGUC	18	-	-	-	-	1
24h-SHS-MV2	hsa-mir-92b-3p	mod	3p	A	0	-	-	-	-	1
24h-SHS-MV2	hsa-mir-30c-5p	mod	5p	UGUC	0	-	-	-	-	3
24h-SHS-MV2	hsa-mir-7110-3p	mod	3p	CCGC	-11	-	-	-	yes	8
24h-SHS-MV2	hsa-mir-3196	mod	3p	GGCGGCGGCCCGCCGC	-1	-	-	-	yes	1
24h-SHS-MV2	hsa-mir-1303	mod	5p	UGA	-48	-	-	-	-	3
24h-SHS-MV2	hsa-mir-324-5p	mod	3p	UGGCAU	7	-	-	-	-	1
24h-SHS-MV2	hsa-mir-3960	mod	3p	GAC	19	-	-	-	-	1
24h-SHS-MV2	hsa-mir-3960	mod	3p	UGUGUGG	1	-	-	-	-	1
24h-SHS-MV2	hsa-mir-8086	mod	5p	GUGUGCCUGGCCGA	14	-	-	-	-	1
24h-SHS-MV2	hsa-mir-3960	mod	5p	GGUGUGCGUCGGAGG	7	-	-	-	-	1
24h-SHS-MV2	hsa-mir-3960	mod	3p	CC	-40	-	-	-	yes	1
24h-SHS-MV2	hsa-let-7i-5p	-	-	-	-	-	-	-	-	2
24h-SHS-MV2	hsa-mir-423-3p	mod	5p	C	0	-	-	-	-	1
24h-SHS-MV2	hsa-mir-3960	mod	5p	GGUG	18	-	-	-	-	1
24h-SHS-MV2	hsa-mir-1246	mod	5p	UCUUC	-5	-	-	-	-	1
24h-SHS-MV2	hsa-mir-566	mod	5p	GCUCCUCG	17	-	-	-	-	1
24h-SHS-MV2	hsa-mir-3182	mod	3p	GGUUAUCACGUUCGCCUCAC	0	-	-	-	-	1
24h-SHS-MV2	hsa-mir-5096	mod	5p	A	-2	-	-	-	-	1
24h-SHS-MV2	hsa-mir-99a-5p	-	-	-	-	-	-	-	-	1
24h-SHS-MV2	hsa-mir-3182	mod	3p	GGUUAUCACGUUCGCC	0	-	-	-	-	4
24h-SHS-MV2	hsa-mir-92b-3p	mod	3p	UU	1	-	-	-	-	1
24h-SHS-MV2	hsa-mir-30d-5p	-	-	-	-	-	-	-	-	12
24h-SHS-MV2	hsa-mir-92a-3p	mod	3p	UU	2	-	-	-	yes	1
24h-SHS-MV2	hsa-mir-106b-5p	mod	3p	U	2	-	-	-	-	1
24h-SHS-MV2	hsa-mir-125a-5p	adar	3p	G	0	-	-	-	-	1
24h-SHS-MV2	hsa-mir-3960	mod	3p	UGUGUGGG	1	-	-	-	-	1
24h-SHS-MV2	hsa-mir-3960	mod	3p	GACC	19	-	-	-	-	2
24h-SHS-MV2	hsa-mir-1273g-3p	mod	3p	CCACCUAGCGAGA	1	-	-	-	yes	1
24h-SHS-MV2	hsa-mir-151a-3p	mod	3p	A	2	-	-	-	-	1
24h-SHS-MV2	hsa-mir-3960	mod	3p	C	19	-	-	-	-	2
24h-SHS-MV2	hsa-mir-3125	mod	3p	CCGAGA	40	-	-	-	yes	1
24h-SHS-MV2	hsa-mir-3960	mod	3p	G	24	-	-	-	yes	2
24h-SHS-MV2	hsa-mir-410-3p	mod	5p	AC	0	-	-	-	-	1
24h-SHS-MV2	hsa-mir-183-5p	-	-	-	-	-	-	-	-	1
24h-SHS-MV2	hsa-mir-7110-3p	mod	5p	ACCCCGCGCCC	-19	-	-	-	-	1
24h-SHS-MV2	hsa-mir-3665	mod	5p	GGC	-24	-	-	-	-	2
24h-SHS-MV2	hsa-mir-4284	mod	3p	CACCA	4	-	-	-	-	1
24h-SHS-MV2	hsa-mir-7641	mod	5p	C	3	-	-	-	-	1
24h-SHS-MV2	hsa-mir-5096	mod	3p	GACCUC	8	-	-	-	yes	1
24h-SHS-MV2	hsa-mir-30e-5p	-	-	-	-	-	-	-	-	2
24h-SHS-MV2	hsa-mir-181a-5p	mod	5p	CCCC	0	-	-	-	-	1
24h-SHS-MV2	hsa-mir-134-5p	-	-	-	-	-	-	-	-	1
24h-SHS-MV2	hsa-mir-149-5p	mod	3p	U	-1	-	-	-	-	1
24h-SHS-MV2	hsa-mir-2053	mod	3p	AGCCACC	-15	-	-	-	yes	1
24h-SHS-MV2	hsa-mir-566	mod	5p	CCUC	7	-	-	-	-	1
24h-SHS-MV2	hsa-mir-345-5p	-	-	-	-	-	-	-	-	1
24h-SHS-MV2	hsa-mir-3607-5p	-	-	-	-	-	-	-	-	1
24h-SHS-MV2	hsa-mir-103a-3p	mod	5p	C	0	-	-	-	-	2
24h-SHS-MV2	hsa-mir-4488	mod	3p	GGUGCGGGGGU	1	-	-	-	yes	3
24h-SHS-MV2	hsa-mir-3176	mod	5p	CCUUGGAUGGGCGACC	-12	-	-	-	-	1
24h-SHS-MV2	hsa-mir-601	mod	5p	GCA	12	-	-	-	-	1
24h-SHS-MV2	hsa-mir-3196	mod	3p	GGCGGCGGCCCGCCG	-1	-	-	-	yes	3
24h-SHS-MV2	hsa-mir-3960	mod	3p	CGGGG	19	-	-	-	yes	1
24h-SHS-MV2	hsa-mir-320b	mod	5p	AC	0	-	-	-	-	1
24h-SHS-MV2	hsa-mir-4488	mod	3p	GGUG	1	-	-	-	yes	1
24h-SHS-MV2	hsa-mir-92a-3p	mod	3p	C	2	-	-	-	yes	1
24h-SHS-MV2	hsa-mir-4751	mod	3p	CU	39	-	-	-	yes	1
24h-SHS-MV2	hsa-let-7d-5p	mod	5p	C	0	snp	C	10	-	1
24h-SHS-MV2	hsa-mir-1307-3p	-	-	-	-	-	-	-	-	1
24h-SHS-MV2	hsa-mir-149-5p	-	-	-	-	-	-	-	-	2
24h-SHS-MV2	hsa-mir-3960	mod	5p	CUCGGCGC	14	-	-	-	-	3
24h-SHS-MV2	hsa-mir-3666	mod	3p	GCAAGUGAAUA	12	-	-	-	yes	1
24h-SHS-MV2	hsa-mir-1273g-3p	mod	5p	ACUAG	-4	-	-	-	-	1
24h-SHS-MV2	hsa-mir-744-5p	-	-	-	-	-	-	-	-	2
24h-SHS-MV2	hsa-mir-30e-5p	mod	3p	U	3	-	-	-	yes	1
24h-SHS-MV2	hsa-mir-1273a	mod	5p	UA	-20	-	-	-	-	1
24h-SHS-MV2	hsa-mir-1303	mod	5p	AUACGACUG	-5	-	-	-	-	1
24h-SHS-MV2	hsa-mir-3960	mod	3p	C	19	-	-	-	yes	3
24h-SHS-MV2	hsa-mir-1273a	mod	3p	C	-7	-	-	-	-	3
24h-SHS-MV2	hsa-mir-320a	mod	3p	UUGCUUGGGAAUGCAG	-21	-	-	-	yes	2
24h-SHS-MV2	hsa-mir-30c-5p	-	-	-	-	-	-	-	-	3
24h-SHS-MV2	hsa-let-7b-5p	-	-	-	-	-	-	-	-	3
24h-SHS-MV2	hsa-mir-6087	mod	5p	CCCGC	18	-	-	-	-	2
24h-SHS-MV2	hsa-mir-566	mod	3p	AGAGG	45	-	-	-	yes	1
24h-SHS-MV2	hsa-mir-7110-3p	mod	5p	CGCCCUC	-15	-	-	-	-	1
24h-SHS-MV2	hsa-mir-5684	mod	5p	UAGCGACAGGGUC	23	-	-	-	-	1
24h-SHS-MV2	hsa-mir-3960	mod	3p	GCCCG	16	-	-	-	-	1
24h-SHS-MV2	hsa-mir-1273g-3p	mod	3p	CAACAUAGCGA	1	-	-	-	yes	3
24h-SHS-MV2	hsa-mir-6087	mod	5p	CCC	18	-	-	-	-	1
24h-SHS-MV2	hsa-mir-92a-3p	mod	3p	AA	1	-	-	-	-	10
24h-SHS-MV2	hsa-mir-3960	mod	5p	GGCGC	17	-	-	-	-	4
24h-SHS-MV2	hsa-mir-1269b	mod	3p	AAU	1	snp	C	18	-	1
24h-SHS-MV2	hsa-mir-3146	mod	3p	CAGUC	-43	-	-	-	yes	1
24h-SHS-MV2	hsa-mir-320a	mod	5p	CGGG	-20	-	-	-	-	2
24h-SHS-MV2	hsa-mir-92a-3p	mod	3p	A	1	-	-	-	yes	4
24h-SHS-MV2	hsa-mir-7110-3p	mod	5p	CGCGCCC	-15	-	-	-	-	7
24h-SHS-MV2	hsa-mir-335-3p	mod	5p	CAUCUGUGGGCUGAGGA	-1	-	-	-	-	1
24h-SHS-MV2	hsa-mir-1246	mod	3p	GAGAUG	1	-	-	-	yes	1
24h-SHS-MV2	hsa-mir-3146	mod	5p	G	-40	-	-	-	-	1
24h-SHS-MV2	hsa-mir-1273g-3p	mod	3p	C	1	-	-	-	yes	1
24h-SHS-MV2	hsa-mir-1273g-3p	adar	5p	G	0	-	-	-	-	3
24h-SHS-MV2	hsa-mir-93-5p	mod	5p	CAAC	0	-	-	-	-	1
24h-SHS-MV2	hsa-mir-1301-3p	-	-	-	-	-	-	-	-	1
24h-SHS-MV2	hsa-mir-5096	mod	5p	GAGCUGGU	-8	-	-	-	-	1
24h-SHS-MV2	hsa-mir-92b-3p	mod	3p	AU	1	-	-	-	yes	2
24h-SHS-MV2	hsa-mir-7110-3p	mod	5p	CACCCCGCGCC	-24	-	-	-	-	1
24h-SHS-MV2	hsa-mir-191-5p	mod	5p	CC	0	-	-	-	-	4
24h-SHS-MV2	hsa-let-7e-5p	mod	3p	U	2	-	-	-	-	1
24h-SHS-MV2	hsa-mir-186-5p	mod	5p	CC	0	-	-	-	-	2
24h-SHS-MV2	hsa-mir-4488	mod	5p	CGGC	-3	-	-	-	-	1
24h-SHS-MV2	hsa-mir-1246	mod	5p	ACAC	-1	-	-	-	-	1
24h-SHS-MV2	hsa-mir-1273f	mod	3p	UGCACC	10	-	-	-	yes	1
24h-SHS-MV2	hsa-mir-199b-3p	mod	3p	UGUCCUUCUCUUUU	0	-	-	-	-	1
24h-SHS-MV2	hsa-mir-1273d	mod	5p	UGAU	24	-	-	-	-	1
24h-SHS-MV2	hsa-mir-1246	mod	3p	GAGAUG	1	-	-	-	-	1
24h-SHS-MV2	hsa-mir-566	mod	5p	GCGCCAGG	32	-	-	-	-	1
24h-SHS-MV2	hsa-mir-7110-3p	mod	3p	CCGCUCC	-11	-	-	-	yes	4
24h-SHS-MV2	hsa-mir-3929	mod	5p	UCUU	-14	-	-	-	-	1
24h-SHS-MV2	hsa-mir-3135b	mod	5p	GACUUC	27	-	-	-	-	1
24h-SHS-MV2	hsa-mir-10b-5p	mod	3p	A	1	-	-	-	yes	1
24h-SHS-MV2	hsa-mir-1273g-3p	mod	5p	GCCC	0	-	-	-	-	1
24h-SHS-MV2	hsa-mir-409-3p	-	-	-	-	-	-	-	-	1
24h-SHS-MV2	hsa-mir-7110-3p	mod	5p	ACCCCGCGCUC	-19	-	-	-	-	1
24h-SHS-MV2	hsa-mir-7110-3p	mod	5p	CACCCCGCGCC	-18	-	-	-	-	3
24h-SHS-MV2	hsa-let-7f-2-3p	mod	3p	U	0	-	-	-	-	1
24h-SHS-MV2	hsa-mir-4508	mod	5p	GCGAC	-5	-	-	-	-	1
24h-SHS-MV2	hsa-mir-3180-5p	mod	5p	GCGCCUGUUGAUG	43	-	-	-	-	1
24h-SHS-MV2	hsa-mir-3960	mod	3p	GC	19	-	-	-	yes	3
24h-SHS-MV2	hsa-mir-3665	mod	3p	GCGGCGGAGGGGC	-21	-	-	-	-	1
24h-SHS-MV2	hsa-mir-4508	mod	3p	CCGCGGCUGGCCGA	1	-	-	-	yes	1
24h-SHS-MV2	hsa-mir-4508	mod	3p	UGCCGCGGCUGGAC	-1	-	-	-	yes	1
24h-SHS-MV2	hsa-mir-4508	mod	5p	GGCGCGA	-8	-	-	-	-	2
24h-SHS-MV2	hsa-mir-4488	mod	5p	CGG	-3	-	-	-	-	1
24h-SHS-MV2	hsa-mir-151a-3p	mod	3p	C	0	-	-	-	-	1
24h-SHS-MV2	hsa-mir-16-5p	-	-	-	-	-	-	-	-	10
24h-SHS-MV2	hsa-mir-181a-5p	mod	5p	AC	0	-	-	-	-	3
24h-SHS-MV2	hsa-mir-30b-5p	-	-	-	-	snp	C	5	-	1
24h-SHS-MV2	hsa-mir-4508	mod	3p	CCUGGCCUUC	1	-	-	-	yes	1
24h-SHS-MV2	hsa-mir-7110-3p	mod	5p	CCCCCCGCGCCCUC	-22	-	-	-	-	1
24h-SHS-MV2	hsa-mir-3960	mod	3p	GA	16	-	-	-	-	7
24h-SHS-MV2	hsa-mir-7110-3p	mod	5p	CCCCCCGCGCUC	-20	-	-	-	-	2
24h-SHS-MV2	hsa-mir-345-5p	mod	3p	A	1	-	-	-	-	1
24h-SHS-MV2	hsa-mir-3960	mod	5p	UGCGUCGGA	8	adar	G	22	-	1
24h-SHS-MV2	hsa-mir-1273e	-	-	-	-	-	-	-	-	2
24h-SHS-MV2	hsa-mir-381-3p	snp	5p	xC	0	-	-	-	-	1
24h-SHS-MV2	hsa-mir-423-5p	-	-	-	-	-	-	-	-	15
24h-SHS-MV2	hsa-mir-4492	mod	3p	GCGGC	1	-	-	-	yes	2
24h-SHS-MV2	hsa-mir-4508	mod	3p	CCGCGGCU	1	-	-	-	yes	1
24h-SHS-MV2	hsa-mir-10b-5p	mod	5p	UC	0	-	-	-	-	5
24h-SHS-MV2	hsa-mir-92a-3p	mod	3p	U	2	-	-	-	yes	1
24h-SHS-MV2	hsa-mir-7110-3p	mod	5p	GCCCCGCGCC	-17	-	-	-	-	1
24h-SHS-MV2	hsa-mir-1273f	mod	3p	ACCU	13	-	-	-	yes	1
24h-SHS-MV2	hsa-mir-16-5p	mod	5p	UC	0	-	-	-	-	3
24h-SHS-MV2	hsa-mir-7110-3p	mod	5p	CCGCGCCC	-16	-	-	-	-	7
24h-SHS-MV2	hsa-mir-4488	mod	5p	GG	-2	-	-	-	-	4
24h-SHS-MV2	hsa-mir-1246	mod	3p	GAG	1	-	-	-	yes	2
24h-SHS-MV2	hsa-mir-378d	mod	3p	CAUCUGUUGAAAUU	-14	-	-	-	-	1
24h-SHS-MV2	hsa-mir-4488	mod	3p	GGUGCGGGGGUGG	1	-	-	-	yes	1
24h-SHS-MV2	hsa-mir-1303	mod	3p	CCGUCUCUC	-50	-	-	-	yes	1
24h-SHS-MV2	hsa-mir-25-3p	mod	3p	AAG	1	-	-	-	-	1
24h-SHS-MV2	hsa-mir-3656	mod	5p	GAGGGGCGGGCUCC	-14	-	-	-	-	1
24h-SHS-MV2	hsa-mir-4751	mod	5p	C	45	-	-	-	-	1
24h-SHS-MV2	hsa-mir-4508	mod	3p	CCGCGUCUUUA	1	-	-	-	yes	1
24h-SHS-MV2	hsa-mir-3960	mod	5p	G	-1	-	-	-	-	1
24h-SHS-MV2	hsa-mir-1246	mod	5p	A	-1	-	-	-	-	3
24h-SHS-MV2	hsa-mir-29a-3p	-	-	-	-	-	-	-	-	1
24h-SHS-MV2	hsa-mir-601	mod	3p	A	23	-	-	-	yes	1
24h-SHS-MV2	hsa-mir-7110-3p	mod	3p	CCGC	-11	-	-	-	-	1
24h-SHS-MV2	hsa-mir-93-5p	-	-	-	-	-	-	-	-	3
24h-SHS-MV2	hsa-mir-3960	mod	3p	CGGG	19	-	-	-	yes	2
24h-SHS-MV2	hsa-mir-7110-3p	mod	5p	C	-9	-	-	-	-	5
24h-SHS-MV2	hsa-mir-92b-3p	-	-	-	-	-	-	-	-	14
24h-SHS-MV2	hsa-mir-7110-3p	mod	3p	CCGCUC	-11	-	-	-	yes	34
24h-SHS-MV2	hsa-mir-3960	mod	3p	GCCC	19	-	-	-	-	2
24h-SHS-MV2	hsa-mir-1271-5p	-	-	-	-	-	-	-	-	1
24h-SHS-MV2	hsa-mir-107	mod	3p	U	0	-	-	-	yes	1
24h-SHS-MV2	hsa-mir-30e-5p	mod	5p	UGUCC	0	-	-	-	-	1
24h-SHS-MV2	hsa-mir-3960	-	-	-	-	-	-	-	-	3
24h-SHS-MV2	hsa-mir-7110-3p	mod	3p	CCGCUCCC	-11	-	-	-	yes	7
24h-SHS-MV2	hsa-mir-7110-3p	mod	5p	CCCGCGCC	-15	-	-	-	-	2
24h-SHS-MV2	hsa-mir-4284	mod	3p	AAACACCA	1	-	-	-	-	1
24h-SHS-MV2	hsa-let-7c-5p	mod	3p	A	1	-	-	-	-	1
24h-SHS-MV2	hsa-mir-92b-3p	mod	5p	UC	0	-	-	-	-	5
24h-SHS-MV2	hsa-mir-4532	mod	5p	C	-1	-	-	-	-	1
24h-SHS-MV2	hsa-mir-103a-3p	mod	3p	UU	1	-	-	-	-	1
24h-SHS-MV2	hsa-mir-6087	mod	3p	C	28	-	-	-	yes	1
24h-SHS-MV2	hsa-mir-4773	mod	5p	CUCCCAGAGGUCGCUGCG	-36	-	-	-	-	1
24h-SHS-MV2	hsa-mir-342-3p	-	-	-	-	-	-	-	-	1
24h-SHS-MV2	hsa-mir-1273a	mod	3p	CC	-7	-	-	-	-	1
24h-SHS-MV2	hsa-mir-6087	mod	5p	CCCC	17	-	-	-	-	4
24h-SHS-MV2	hsa-mir-654-3p	-	-	-	-	-	-	-	-	1
24h-SHS-MV2	hsa-mir-7110-3p	mod	3p	CCGCUCCCCGUC	-11	-	-	-	-	2
24h-SHS-MV2	hsa-mir-1246	mod	5p	UUA	-3	-	-	-	-	1
24h-SHS-MV2	hsa-mir-3196	mod	5p	GGU	-3	-	-	-	-	3
24h-SHS-MV2	hsa-mir-5093	mod	3p	GGUUGAAUCC	-22	-	-	-	yes	1
24h-SHS-MV2	hsa-mir-3960	mod	3p	UGAC	15	-	-	-	-	1
24h-SHS-MV2	hsa-mir-3960	mod	3p	GACC	19	-	-	-	yes	17
24h-SHS-MV2	hsa-mir-7108-3p	mod	5p	CUCGCUCCCU	-31	-	-	-	-	1
24h-SHS-MV2	hsa-mir-1273a	mod	3p	AACAUAGUGA	-20	-	-	-	yes	1
24h-SHS-MV2	hsa-mir-454-3p	mod	5p	UC	0	-	-	-	-	1
24h-SHS-MV2	hsa-mir-7110-3p	mod	5p	CC	-10	-	-	-	-	2
24h-SHS-MV2	hsa-mir-3960	mod	3p	GAC	16	-	-	-	-	4
24h-SHS-MV2	hsa-mir-191-5p	mod	5p	AC	1	-	-	-	-	1
24h-SHS-MV2	hsa-mir-92a-3p	mod	3p	A	1	-	-	-	-	4
24h-SHS-MV2	hsa-mir-7110-3p	mod	5p	CCCCCCGCGCCCC	-20	-	-	-	-	1
24h-SHS-MV2	hsa-mir-181b-5p	mod	5p	AC	0	-	-	-	-	2
24h-SHS-MV2	hsa-mir-1301-3p	mod	3p	U	1	-	-	-	-	1
24h-SHS-MV2	hsa-let-7c-5p	-	-	-	-	-	-	-	-	3
24h-SHS-MV2	hsa-mir-199b-5p	snp	5p	xxxC	0	-	-	-	-	1
24h-SHS-MV2	hsa-mir-1273a	mod	3p	AACAUAGCGA	-20	-	-	-	yes	2
24h-SHS-MV2	hsa-mir-1273g-3p	mod	3p	CAACAUAGCGAGCCCC	1	-	-	-	-	2
24h-SHS-MV2	hsa-mir-4488	mod	5p	GC	-1	-	-	-	-	1
24h-SHS-MV2	hsa-mir-423-3p	-	-	-	-	-	-	-	-	7
24h-SHS-MV2	hsa-mir-30e-5p	mod	5p	UGUC	0	-	-	-	-	1
24h-SHS-MV2	hsa-mir-410-3p	-	-	-	-	-	-	-	-	1
24h-SHS-MV2	hsa-mir-3665	mod	3p	GGCGGCGGGGGUG	-23	-	-	-	-	1
24h-SHS-MV2	hsa-mir-4488	mod	5p	G	-1	-	-	-	-	5
24h-SHS-MV2	hsa-mir-361-3p	-	-	-	-	-	-	-	-	1
24h-SHS-MV2	hsa-mir-6132	mod	3p	GCU	22	-	-	-	yes	1
24h-SHS-MV2	hsa-mir-3196	mod	3p	GG	-1	-	-	-	yes	1
24h-SHS-MV2	hsa-mir-4665-3p	mod	3p	A	-13	-	-	-	yes	1
24h-SHS-MV2	hsa-mir-3196	mod	3p	G	-1	-	-	-	yes	3
24h-SHS-MV2	hsa-let-7e-5p	mod	3p	A	1	-	-	-	-	1
24h-SHS-MV2	hsa-mir-99b-5p	mod	5p	CC	0	-	-	-	-	11
24h-SHS-MV2	hsa-mir-1285-5p	mod	5p	CCAUGUUAGCU	7	-	-	-	-	1
24h-SHS-MV2	hsa-mir-3125	mod	5p	AUAAAGUGUGACAC	29	-	-	-	-	1
24h-SHS-MV2	hsa-mir-1273g-3p	mod	3p	CAACAUAGCGAGACCCCG	1	-	-	-	-	1
24h-SHS-MV2	hsa-mir-92b-3p	mod	3p	U	1	-	-	-	-	1
24h-SHS-MV2	hsa-mir-7641	mod	5p	UC	14	-	-	-	-	1
24h-SHS-MV2	hsa-mir-1303	mod	5p	UUUUUAG	-5	-	-	-	-	1
24h-SHS-MV2	hsa-mir-1273g-3p	mod	5p	CGCGCCUGUGAAUAG	-14	-	-	-	-	1
24h-SHS-MV2	hsa-mir-3648	-	-	-	-	-	-	-	-	1
24h-SHS-MV2	hsa-mir-99b-5p	mod	3p	A	1	-	-	-	yes	1
24h-SHS-MV2	hsa-mir-6087	mod	5p	CGC	18	-	-	-	-	1
24h-SHS-MV2	hsa-mir-4792	mod	5p	GU	-3	-	-	-	-	1
24h-SHS-MV2	hsa-mir-301b-3p	-	-	-	-	-	-	-	-	1
24h-SHS-MV2	hsa-mir-1303	mod	3p	CCGUC	-50	-	-	-	yes	1
24h-SHS-MV2	hsa-mir-3196	mod	3p	GGCGGCGGCCAGCCGCGG	-1	-	-	-	yes	1
24h-SHS-MV2	hsa-mir-5096	mod	3p	UGCCCGCC	30	-	-	-	-	1
24h-SHS-MV2	hsa-mir-1303	mod	3p	CCGUCUCUU	-50	-	-	-	-	1
24h-SHS-MV2	hsa-mir-1273a	mod	3p	CCCCUCUCUCUCC	-20	-	-	-	-	1
24h-SHS-MV2	hsa-mir-21-5p	-	-	-	-	-	-	-	-	5
24h-SHS-MV2	hsa-mir-1246	mod	3p	GAG	1	-	-	-	-	1
24h-SHS-MV2	hsa-mir-7110-3p	mod	5p	CCGCGCCA	-16	-	-	-	-	1
24h-SHS-MV2	hsa-mir-10b-5p	-	-	-	-	-	-	-	-	30
24h-SHS-MV2	hsa-mir-3196	mod	3p	GGCGGCGGC	-1	-	-	-	-	1
24h-SHS-MV2	hsa-mir-3960	mod	5p	CUCGGCAC	14	-	-	-	-	1
24h-SHS-MV2	hsa-mir-1246	mod	5p	C	0	-	-	-	-	1
24h-SHS-MV2	hsa-mir-1273a	mod	3p	AACAUAGCGAGCCCC	-20	-	-	-	-	1
24h-SHS-MV2	hsa-mir-7110-3p	mod	5p	C	-14	-	-	-	-	1
24h-SHS-MV2	hsa-mir-3196	mod	5p	AAGGGU	-6	-	-	-	-	1
24h-SHS-MV2	hsa-mir-423-3p	mod	5p	AC	-1	-	-	-	-	2
24h-SHS-MV2	hsa-mir-1273g-3p	mod	3p	CAACAUAGAGAGAACC	1	-	-	-	-	1
24h-SHS-MV2	hsa-mir-1246	mod	3p	CGGGAGA	-2	-	-	-	-	1
24h-SHS-MV2	hsa-mir-4508	mod	3p	CCGCGGCUGGACG	1	-	-	-	-	1
24h-SHS-MV2	hsa-mir-1273g-3p	mod	5p	AUAG	-3	-	-	-	-	1
24h-SHS-MV2	hsa-mir-1303	mod	3p	CCGUCUCUUA	-50	-	-	-	-	2
24h-SHS-MV2	hsa-mir-3910	mod	3p	G	22	-	-	-	yes	1
24h-SHS-MV2	hsa-mir-182-5p	-	-	-	-	-	-	-	-	10
24h-SHS-MV2	hsa-mir-7110-3p	mod	5p	CACCCCGCGCAC	-20	-	-	-	-	1
24h-SHS-MV2	hsa-mir-1273a	mod	5p	CGCCUGUGAAUA	-30	-	-	-	-	2
24h-SHS-MV2	hsa-mir-3960	mod	3p	GACC	13	-	-	-	-	2
24h-SHS-MV2	hsa-mir-1273a	mod	5p	CGCCUGUGAAUAGCCC	-30	-	-	-	-	1
24h-SHS-MV2	hsa-mir-3960	mod	3p	GACCGA	16	-	-	-	-	1
24h-SHS-MV2	hsa-mir-769-5p	-	-	-	-	-	-	-	-	1
24h-SHS-MV2	hsa-mir-3960	mod	5p	A	16	adar	G	22	-	1
24h-SHS-MV2	hsa-mir-22-3p	mod	5p	AC	0	-	-	-	-	3
24h-SHS-MV2	hsa-mir-1246	mod	3p	GAGAUGGAA	1	-	-	-	yes	1
24h-SHS-MV2	hsa-let-7a-5p	mod	3p	A	0	-	-	-	-	1
24h-SHS-MV2	hsa-mir-7110-3p	mod	3p	CCG	-11	-	-	-	-	1
24h-SHS-MV2	hsa-mir-92b-3p	mod	3p	UUU	1	-	-	-	yes	1
24h-SHS-MV2	hsa-mir-4508	mod	3p	CC	1	-	-	-	yes	1
24h-SHS-MV2	hsa-mir-7110-3p	mod	5p	CCGCGCCCUC	-18	-	-	-	-	1
24h-SHS-MV2	hsa-mir-4488	mod	3p	GGUGCGGGGG	1	-	-	-	yes	1
24h-SHS-MV2	hsa-mir-107	mod	3p	U	0	-	-	-	-	1
24h-SHS-MV2	hsa-mir-1285-5p	mod	3p	A	15	-	-	-	yes	1
24h-SHS-MV2	hsa-mir-1273a	mod	5p	AAUA	-22	-	-	-	-	2
24h-SHS-MV2	hsa-mir-1273g-3p	mod	3p	CAACCUAGCGAGACCC	1	-	-	-	-	1
24h-SHS-MV2	hsa-mir-3960	mod	5p	GGAG	-4	-	-	-	-	1
24h-SHS-MV2	hsa-mir-6087	adar	3p	G	27	-	-	-	yes	1
24h-SHS-MV2	hsa-mir-3665	mod	5p	GC	-23	-	-	-	-	2
24h-SHS-MV2	hsa-mir-1246	mod	3p	GAGAU	1	-	-	-	yes	2
24h-SHS-MV2	hsa-mir-3182	mod	3p	GGUUAUCACGUUCGCCUC	0	-	-	-	-	2
24h-SHS-MV2	hsa-mir-3196	mod	3p	GGGGGCGGC	-1	-	-	-	yes	1
24h-SHS-MV2	hsa-mir-92a-3p	mod	5p	UC	0	-	-	-	-	31
24h-SHS-MV2	hsa-mir-22-3p	-	-	-	-	-	-	-	-	2
24h-SHS-MV2	hsa-mir-3960	mod	3p	CGGGA	19	-	-	-	-	1
24h-SHS-MV3	hsa-mir-483-3p	mod	3p	AG	2	-	-	-	-	1
24h-SHS-MV3	hsa-mir-8065	mod	3p	UUUUCCCUU	-54	-	-	-	yes	1
24h-SHS-MV3	hsa-mir-7641	mod	5p	UC	-1	-	-	-	-	2
24h-SHS-MV3	hsa-mir-7110-3p	mod	5p	CGU	-13	-	-	-	-	1
24h-SHS-MV3	hsa-mir-7110-3p	mod	5p	GCCC	-12	-	-	-	-	2
24h-SHS-MV3	hsa-mir-181b-5p	mod	5p	CACC	0	-	-	-	-	1
24h-SHS-MV3	hsa-mir-1273a	mod	3p	AGG	-71	-	-	-	-	1
24h-SHS-MV3	hsa-mir-3960	adar	3p	G	19	-	-	-	yes	1
24h-SHS-MV3	hsa-mir-3960	mod	3p	AGC	17	-	-	-	yes	1
24h-SHS-MV3	hsa-mir-151a-3p	-	-	-	-	-	-	-	-	19
24h-SHS-MV3	hsa-mir-663a	mod	3p	UCUCCAGUCCGCCGAG	33	-	-	-	yes	1
24h-SHS-MV3	hsa-mir-5095	mod	3p	CCUUUAAGUAUUUCA	9	-	-	-	-	1
24h-SHS-MV3	hsa-mir-181b-5p	-	-	-	-	-	-	-	-	21
24h-SHS-MV3	hsa-mir-199b-5p	-	-	-	-	-	-	-	-	6
24h-SHS-MV3	hsa-mir-4419a	mod	5p	GUGGCGC	-36	-	-	-	-	1
24h-SHS-MV3	hsa-mir-5096	mod	3p	ACUGCCU	13	-	-	-	yes	1
24h-SHS-MV3	hsa-mir-1303	mod	3p	CCGUCUCUUA	-50	-	-	-	yes	4
24h-SHS-MV3	hsa-mir-1307-3p	mod	3p	A	1	-	-	-	-	1
24h-SHS-MV3	hsa-mir-7110-3p	mod	5p	ACCCCGCGCC	-17	-	-	-	-	1
24h-SHS-MV3	hsa-mir-767-5p	mod	3p	A	0	-	-	-	-	1
24h-SHS-MV3	hsa-mir-3960	mod	3p	GACC	16	-	-	-	-	4
24h-SHS-MV3	hsa-mir-17-5p	-	-	-	-	-	-	-	-	3
24h-SHS-MV3	hsa-mir-8086	mod	3p	GUGCUAUU	20	-	-	-	yes	1
24h-SHS-MV3	hsa-mir-3196	mod	3p	GGCGGCGGCCCGC	-1	-	-	-	yes	1
24h-SHS-MV3	hsa-mir-181a-5p	mod	5p	CACC	0	-	-	-	-	4
24h-SHS-MV3	hsa-mir-10b-5p	mod	3p	UGGAAUUUCGGG	0	-	-	-	-	1
24h-SHS-MV3	hsa-mir-93-5p	mod	5p	CC	0	-	-	-	-	2
24h-SHS-MV3	hsa-mir-5096	mod	5p	AUU	8	-	-	-	-	1
24h-SHS-MV3	hsa-mir-1296-5p	-	-	-	-	-	-	-	-	1
24h-SHS-MV3	hsa-mir-100-5p	mod	3p	A	1	-	-	-	-	2
24h-SHS-MV3	hsa-mir-3908	mod	3p	UUCGCUC	83	-	-	-	-	1
24h-SHS-MV3	hsa-mir-5096	mod	3p	C	12	-	-	-	yes	1
24h-SHS-MV3	hsa-mir-5096	mod	3p	GUGGCAU	31	-	-	-	yes	1
24h-SHS-MV3	hsa-mir-7851-3p	mod	3p	C	-44	-	-	-	yes	1
24h-SHS-MV3	hsa-mir-5096	mod	3p	CUCC	31	-	-	-	yes	1
24h-SHS-MV3	hsa-mir-1273g-3p	mod	5p	UCGCGCCUGUGAAUAG	-15	-	-	-	-	1
24h-SHS-MV3	hsa-mir-378a-3p	-	-	-	-	-	-	-	-	3
24h-SHS-MV3	hsa-mir-99b-5p	mod	3p	A	1	-	-	-	-	7
24h-SHS-MV3	hsa-mir-7851-3p	mod	5p	UGACCUU	-75	-	-	-	-	1
24h-SHS-MV3	hsa-mir-21-3p	mod	5p	CC	0	-	-	-	-	1
24h-SHS-MV3	hsa-mir-411-5p	-	-	-	-	-	-	-	-	4
24h-SHS-MV3	hsa-mir-3182	mod	3p	GGUUAUCACAUUCGCCU	0	-	-	-	-	3
24h-SHS-MV3	hsa-mir-4532	mod	3p	GCGCCGGCGCGCCCCCC	2	-	-	-	yes	1
24h-SHS-MV3	hsa-mir-4792	mod	3p	CUUGACAAUCC	2	-	-	-	yes	1
24h-SHS-MV3	hsa-mir-1273g-3p	mod	3p	CAACAUAGCGAGACC	1	-	-	-	yes	3
24h-SHS-MV3	hsa-mir-3196	mod	3p	GGCGGCGGCC	-1	-	-	-	yes	10
24h-SHS-MV3	hsa-mir-663a	mod	5p	CGA	34	-	-	-	-	1
24h-SHS-MV3	hsa-mir-30d-5p	mod	5p	C	-1	-	-	-	-	1
24h-SHS-MV3	hsa-mir-4284	mod	5p	UCGAC	-5	-	-	-	-	1
24h-SHS-MV3	hsa-mir-664b-3p	-	-	-	-	-	-	-	-	1
24h-SHS-MV3	hsa-mir-1273g-3p	mod	3p	CAACCUAGCGAGA	1	-	-	-	yes	1
24h-SHS-MV3	hsa-mir-125b-1-3p	-	-	-	-	-	-	-	-	1
24h-SHS-MV3	hsa-mir-4521	-	-	-	-	-	-	-	-	1
24h-SHS-MV3	hsa-mir-3180-5p	mod	3p	GAGGACUGA	59	-	-	-	yes	1
24h-SHS-MV3	hsa-mir-375	mod	3p	A	1	-	-	-	-	4
24h-SHS-MV3	hsa-mir-125a-5p	-	-	-	-	-	-	-	-	74
24h-SHS-MV3	hsa-mir-6087	mod	5p	C	15	-	-	-	-	1
24h-SHS-MV3	hsa-mir-1273a	mod	3p	AACAUAGCGAGA	-20	-	-	-	yes	5
24h-SHS-MV3	hsa-mir-3960	mod	3p	UGUGUGGGGUCCUCCC	1	-	-	-	-	1
24h-SHS-MV3	hsa-mir-5096	mod	3p	GAACC	8	-	-	-	-	1
24h-SHS-MV3	hsa-mir-4419a	mod	5p	UGUAGUUGC	-24	-	-	-	-	1
24h-SHS-MV3	hsa-mir-3960	mod	5p	UGUGCGUCGGA	6	adar	G	22	-	6
24h-SHS-MV3	hsa-mir-1273g-3p	mod	3p	CAACAUAGCGAG	1	-	-	-	yes	2
24h-SHS-MV3	hsa-mir-25-3p	mod	3p	A	1	-	-	-	-	3
24h-SHS-MV3	hsa-mir-5096	mod	5p	ACUG	5	-	-	-	-	1
24h-SHS-MV3	hsa-mir-346	-	-	-	-	-	-	-	-	2
24h-SHS-MV3	hsa-mir-3665	mod	3p	GCGGC	-21	-	-	-	-	2
24h-SHS-MV3	hsa-mir-4792	-	-	-	-	-	-	-	-	2
24h-SHS-MV3	hsa-mir-181a-5p	mod	3p	A	0	-	-	-	-	2
24h-SHS-MV3	hsa-mir-23a-3p	mod	5p	C	-1	-	-	-	-	1
24h-SHS-MV3	hsa-mir-3960	mod	5p	UCCUCCUCGGCGC	9	-	-	-	-	1
24h-SHS-MV3	hsa-mir-92a-3p	-	-	-	-	-	-	-	-	368
24h-SHS-MV3	hsa-mir-1289	mod	5p	CAAC	-55	-	-	-	-	1
24h-SHS-MV3	hsa-mir-3134	mod	3p	CAUGAA	-35	-	-	-	yes	1
24h-SHS-MV3	hsa-mir-92a-3p	mod	3p	AUAAU	1	-	-	-	-	1
24h-SHS-MV3	hsa-mir-106b-5p	-	-	-	-	-	-	-	-	1
24h-SHS-MV3	hsa-mir-3665	mod	3p	GGCGGGGGGGUGUGGGG	-23	-	-	-	-	1
24h-SHS-MV3	hsa-mir-26a-5p	mod	3p	UU	1	-	-	-	-	1
24h-SHS-MV3	hsa-mir-4508	mod	3p	CCGCGGCUGGACGAGG	1	-	-	-	-	1
24h-SHS-MV3	hsa-mir-93-5p	mod	3p	UA	0	-	-	-	yes	1
24h-SHS-MV3	hsa-mir-25-3p	mod	3p	U	1	-	-	-	-	1
24h-SHS-MV3	hsa-mir-1285-5p	mod	5p	UUU	12	-	-	-	-	1
24h-SHS-MV3	hsa-mir-7110-3p	mod	3p	C	-11	-	-	-	yes	2
24h-SHS-MV3	hsa-mir-6087	mod	3p	GACC	26	-	-	-	yes	2
24h-SHS-MV3	hsa-mir-128-3p	mod	3p	AA	1	-	-	-	-	2
24h-SHS-MV3	hsa-mir-92b-3p	mod	3p	A	-1	-	-	-	-	1
24h-SHS-MV3	hsa-mir-660-5p	-	-	-	-	-	-	-	-	1
24h-SHS-MV3	hsa-mir-3960	adar	5p	xG	20	-	-	-	-	16
24h-SHS-MV3	hsa-mir-30c-5p	mod	3p	UGGAAUUUCGGG	2	-	-	-	-	1
24h-SHS-MV3	hsa-mir-484	mod	3p	A	0	-	-	-	-	4
24h-SHS-MV3	hsa-let-7d-5p	mod	5p	C	0	-	-	-	-	3
24h-SHS-MV3	hsa-mir-1273e	mod	5p	GGGCGGCGGCGCU	12	-	-	-	-	1
24h-SHS-MV3	hsa-mir-125b-5p	mod	3p	AA	1	-	-	-	-	2
24h-SHS-MV3	hsa-mir-671-3p	-	-	-	-	-	-	-	-	3
24h-SHS-MV3	hsa-mir-486-5p	mod	3p	A	0	-	-	-	-	1
24h-SHS-MV3	hsa-mir-103a-3p	mod	5p	CGCC	0	-	-	-	-	2
24h-SHS-MV3	hsa-let-7b-5p	mod	3p	AA	0	-	-	-	-	2
24h-SHS-MV3	hsa-mir-4492	mod	3p	GCGGC	1	-	-	-	-	1
24h-SHS-MV3	hsa-mir-1273a	mod	5p	CAUA	-22	-	-	-	-	3
24h-SHS-MV3	hsa-mir-6087	mod	3p	CG	28	-	-	-	-	1
24h-SHS-MV3	hsa-mir-125b-2-3p	-	-	-	-	-	-	-	-	1
24h-SHS-MV3	hsa-mir-4792	mod	3p	CUU	2	-	-	-	yes	1
24h-SHS-MV3	hsa-mir-1273a	mod	3p	CGCAACAUAGCG	-23	-	-	-	yes	1
24h-SHS-MV3	hsa-mir-935	-	-	-	-	-	-	-	-	1
24h-SHS-MV3	hsa-mir-4792	mod	3p	CU	2	-	-	-	yes	2
24h-SHS-MV3	hsa-mir-30d-5p	mod	5p	UGUCC	0	-	-	-	-	6
24h-SHS-MV3	hsa-mir-361-5p	-	-	-	-	-	-	-	-	3
24h-SHS-MV3	hsa-mir-483-3p	-	-	-	-	-	-	-	-	2
24h-SHS-MV3	hsa-let-7e-5p	-	-	-	-	-	-	-	-	17
24h-SHS-MV3	hsa-mir-148a-3p	mod	3p	U	1	-	-	-	-	2
24h-SHS-MV3	hsa-mir-7110-3p	mod	5p	CCCGCGCCCUC	-19	-	-	-	-	1
24h-SHS-MV3	hsa-mir-125a-5p	mod	3p	U	0	-	-	-	-	4
24h-SHS-MV3	hsa-let-7d-5p	-	-	-	-	-	-	-	-	4
24h-SHS-MV3	hsa-mir-421	mod	3p	A	1	-	-	-	-	1
24h-SHS-MV3	hsa-mir-1285-5p	mod	3p	GC	33	-	-	-	-	1
24h-SHS-MV3	hsa-mir-10b-5p	mod	3p	U	3	-	-	-	yes	1
24h-SHS-MV3	hsa-mir-1273a	mod	5p	CUCGCGCCUGUGAAU	-34	-	-	-	-	1
24h-SHS-MV3	hsa-mir-619-5p	mod	5p	CUU	1	-	-	-	-	1
24h-SHS-MV3	hsa-mir-532-5p	mod	3p	AA	1	-	-	-	-	1
24h-SHS-MV3	hsa-mir-8086	mod	5p	UUUUUUAAUUA	21	-	-	-	-	1
24h-SHS-MV3	hsa-mir-5096	mod	3p	UA	8	-	-	-	-	1
24h-SHS-MV3	hsa-mir-4459	mod	3p	CC	23	-	-	-	yes	1
24h-SHS-MV3	hsa-mir-199a-5p	mod	3p	UUUU	0	-	-	-	-	1
24h-SHS-MV3	hsa-mir-101-3p	mod	3p	CU	0	-	-	-	-	1
24h-SHS-MV3	hsa-mir-92a-3p	mod	3p	A	2	-	-	-	yes	1
24h-SHS-MV3	hsa-mir-101-3p	-	-	-	-	-	-	-	-	5
24h-SHS-MV3	hsa-mir-24-2-5p	-	-	-	-	-	-	-	-	1
24h-SHS-MV3	hsa-mir-214-3p	mod	3p	AU	-1	-	-	-	-	1
24h-SHS-MV3	hsa-mir-4792	mod	5p	GGCGU	-6	-	-	-	-	8
24h-SHS-MV3	hsa-mir-3960	mod	3p	CGGCA	19	-	-	-	yes	4
24h-SHS-MV3	hsa-mir-1246	mod	3p	GAGAUGGAAU	1	-	-	-	-	1
24h-SHS-MV3	hsa-mir-1301-3p	mod	3p	U	2	-	-	-	-	1
24h-SHS-MV3	hsa-mir-21-5p	mod	3p	C	2	-	-	-	-	3
24h-SHS-MV3	hsa-mir-342-5p	-	-	-	-	snp	C	17	-	1
24h-SHS-MV3	hsa-mir-484	mod	3p	AU	0	-	-	-	-	3
24h-SHS-MV3	hsa-mir-26a-5p	mod	5p	UG	0	-	-	-	-	1
24h-SHS-MV3	hsa-mir-31-5p	-	-	-	-	-	-	-	-	2
24h-SHS-MV3	hsa-mir-199a-5p	mod	5p	CCCC	0	-	-	-	-	2
24h-SHS-MV3	hsa-mir-486-5p	mod	3p	AGAG	-3	-	-	-	-	1
24h-SHS-MV3	hsa-let-7a-5p	mod	3p	CAGGAUCGGG	4	-	-	-	-	1
24h-SHS-MV3	hsa-mir-320a	-	-	-	-	-	-	-	-	5
24h-SHS-MV3	hsa-mir-3960	mod	5p	GC	10	-	-	-	-	3
24h-SHS-MV3	hsa-mir-3196	mod	5p	CAGGGU	-6	-	-	-	-	1
24h-SHS-MV3	hsa-mir-1273a	mod	5p	GGCG	-61	-	-	-	-	1
24h-SHS-MV3	hsa-mir-181c-3p	mod	5p	GUCGCGAGGAAGAAGAAA	-3	-	-	-	-	1
24h-SHS-MV3	hsa-mir-23a-3p	mod	5p	C	0	-	-	-	-	2
24h-SHS-MV3	hsa-mir-1246	mod	3p	GAGAUGG	1	-	-	-	yes	5
24h-SHS-MV3	hsa-mir-27a-3p	-	-	-	-	-	-	-	-	9
24h-SHS-MV3	hsa-mir-10b-5p	mod	3p	UGGAAUUCGGGUGC	0	-	-	-	-	1
24h-SHS-MV3	hsa-mir-92b-3p	mod	3p	AUCU	-3	-	-	-	-	1
24h-SHS-MV3	hsa-mir-1273g-3p	mod	3p	CAACA	1	-	-	-	yes	1
24h-SHS-MV3	hsa-mir-92b-3p	mod	3p	AA	1	-	-	-	-	2
24h-SHS-MV3	hsa-mir-301a-3p	-	-	-	-	-	-	-	-	15
24h-SHS-MV3	hsa-mir-1269a	mod	5p	CUU	0	-	-	-	-	1
24h-SHS-MV3	hsa-mir-181b-5p	mod	3p	AA	0	-	-	-	yes	1
24h-SHS-MV3	hsa-mir-3960	mod	3p	CG	19	-	-	-	-	1
24h-SHS-MV3	hsa-mir-3665	mod	3p	GCGGCG	-21	-	-	-	-	1
24h-SHS-MV3	hsa-mir-25-3p	-	-	-	-	-	-	-	-	50
24h-SHS-MV3	hsa-mir-92b-3p	mod	3p	AAU	1	-	-	-	yes	1
24h-SHS-MV3	hsa-mir-8086	mod	5p	AG	46	-	-	-	-	1
24h-SHS-MV3	hsa-mir-1273g-3p	mod	5p	CGCCUGUGACUAGCCC	-12	-	-	-	-	1
24h-SHS-MV3	hsa-mir-92b-3p	mod	3p	AA	0	-	-	-	-	1
24h-SHS-MV3	hsa-mir-7110-3p	mod	3p	GGA	-14	-	-	-	-	1
24h-SHS-MV3	hsa-mir-3960	mod	3p	CGGGACC	19	-	-	-	-	4
24h-SHS-MV3	hsa-mir-222-3p	mod	3p	AAA	4	-	-	-	-	1
24h-SHS-MV3	hsa-mir-1273g-3p	mod	5p	CAUCG	-4	-	-	-	-	1
24h-SHS-MV3	hsa-mir-3656	mod	3p	CG	2	-	-	-	yes	1
24h-SHS-MV3	hsa-mir-146a-5p	-	-	-	-	-	-	-	-	1
24h-SHS-MV3	hsa-mir-3960	mod	5p	CGUGUGGUGUGCGUCGGAGG	2	-	-	-	-	4
24h-SHS-MV3	hsa-mir-7641	mod	5p	C	15	-	-	-	-	2
24h-SHS-MV3	hsa-mir-619-5p	mod	3p	UCCC	6	-	-	-	yes	1
24h-SHS-MV3	hsa-mir-297	mod	5p	CG	-1	-	-	-	-	1
24h-SHS-MV3	hsa-mir-3176	mod	3p	UGCUGUAGGCU	2	-	-	-	yes	1
24h-SHS-MV3	hsa-mir-138-5p	mod	5p	C	0	-	-	-	-	2
24h-SHS-MV3	hsa-mir-186-5p	mod	5p	CAAC	0	-	-	-	-	4
24h-SHS-MV3	hsa-mir-566	mod	3p	ACU	28	-	-	-	yes	1
24h-SHS-MV3	hsa-mir-3929	-	-	-	-	-	-	-	-	1
24h-SHS-MV3	hsa-mir-3960	mod	3p	GCGGC	19	-	-	-	yes	2
24h-SHS-MV3	hsa-mir-125a-5p	mod	3p	AA	1	-	-	-	-	1
24h-SHS-MV3	hsa-mir-18a-5p	-	-	-	-	-	-	-	-	2
24h-SHS-MV3	hsa-mir-126-3p	-	-	-	-	-	-	-	-	3
24h-SHS-MV3	hsa-mir-3182	mod	3p	GGUUAUCACGUUCGCCUCA	0	-	-	-	-	3
24h-SHS-MV3	hsa-mir-566	adar	3p	G	46	-	-	-	yes	1
24h-SHS-MV3	hsa-mir-566	adar	3p	G	33	-	-	-	-	1
24h-SHS-MV3	hsa-mir-5096	mod	5p	UGUCCC	10	-	-	-	-	1
24h-SHS-MV3	hsa-mir-5096	mod	3p	GUCG	19	-	-	-	-	1
24h-SHS-MV3	hsa-mir-99a-5p	mod	5p	CC	0	-	-	-	-	1
24h-SHS-MV3	hsa-mir-1273g-3p	mod	3p	CACCAUAGCGA	1	-	-	-	yes	1
24h-SHS-MV3	hsa-mir-1273a	mod	3p	CCCG	-7	-	-	-	-	1
24h-SHS-MV3	hsa-mir-1273g-3p	mod	5p	AAUAG	-4	-	-	-	-	1
24h-SHS-MV3	hsa-mir-566	mod	3p	CCCCC	33	-	-	-	-	1
24h-SHS-MV3	hsa-mir-3960	mod	5p	GGA	14	adar	G	22	-	1
24h-SHS-MV3	hsa-mir-5096	mod	5p	ACAUUGGCU	8	adar	G	29	-	1
24h-SHS-MV3	hsa-mir-1197	-	-	-	-	-	-	-	-	1
24h-SHS-MV3	hsa-mir-183-5p	mod	5p	UC	0	-	-	-	-	2
24h-SHS-MV3	hsa-mir-7110-3p	mod	5p	CGCCC	-13	-	-	-	-	3
24h-SHS-MV3	hsa-mir-652-3p	-	-	-	-	-	-	-	-	1
24h-SHS-MV3	hsa-mir-7110-3p	mod	5p	CACCCCGCGCCC	-20	-	-	-	-	22
24h-SHS-MV3	hsa-mir-92b-3p	mod	3p	AAU	1	-	-	-	-	1
24h-SHS-MV3	hsa-mir-1273a	mod	3p	ACAACA	-22	-	-	-	yes	1
24h-SHS-MV3	hsa-mir-92b-3p	mod	3p	AACA	1	-	-	-	-	1
24h-SHS-MV3	hsa-mir-222-3p	mod	5p	CGCUC	0	-	-	-	-	1
24h-SHS-MV3	hsa-mir-4792	mod	5p	CUGU	-5	-	-	-	-	1
24h-SHS-MV3	hsa-mir-4508	mod	3p	CC	1	-	-	-	-	2
24h-SHS-MV3	hsa-mir-196a-5p	-	-	-	-	-	-	-	-	2
24h-SHS-MV3	hsa-mir-143-3p	mod	3p	UU	1	-	-	-	-	1
24h-SHS-MV3	hsa-mir-27b-3p	mod	3p	U	0	-	-	-	yes	1
24h-SHS-MV3	hsa-let-7a-5p	mod	3p	C	1	-	-	-	-	1
24h-SHS-MV3	hsa-mir-7641	mod	5p	AC	15	-	-	-	-	3
24h-SHS-MV3	hsa-mir-619-5p	mod	3p	AUG	-4	-	-	-	yes	1
24h-SHS-MV3	hsa-mir-30c-5p	mod	5p	CGUG	-5	-	-	-	-	1
24h-SHS-MV3	hsa-mir-1246	mod	3p	GAGAUGGAAUAG	1	-	-	-	yes	1
24h-SHS-MV3	hsa-mir-6087	mod	3p	ACCCCACGUCUCGUCG	2	-	-	-	yes	1
24h-SHS-MV3	hsa-mir-4508	mod	5p	CGCGA	-6	-	-	-	-	3
24h-SHS-MV3	hsa-mir-93-3p	-	-	-	-	-	-	-	-	3
24h-SHS-MV3	hsa-mir-199a-5p	-	-	-	-	-	-	-	-	8
24h-SHS-MV3	hsa-mir-1306-3p	-	-	-	-	-	-	-	-	1
24h-SHS-MV3	hsa-mir-1273f	mod	3p	GCACC	11	-	-	-	-	1
24h-SHS-MV3	hsa-mir-20a-5p	mod	5p	UCAC	0	-	-	-	-	1
24h-SHS-MV3	hsa-mir-1273a	mod	5p	GUCACA	-17	-	-	-	-	1
24h-SHS-MV3	hsa-mir-218-5p	mod	3p	UAA	2	-	-	-	-	1
24h-SHS-MV3	hsa-mir-7641	mod	5p	GCUCC	12	-	-	-	-	1
24h-SHS-MV3	hsa-mir-23a-3p	-	-	-	-	-	-	-	-	5
24h-SHS-MV3	hsa-mir-4284	mod	5p	UUAGCC	-6	-	-	-	-	1
24h-SHS-MV3	hsa-mir-339-5p	-	-	-	-	-	-	-	-	1
24h-SHS-MV3	hsa-mir-4508	mod	3p	CCGCGGCUG	1	-	-	-	yes	2
24h-SHS-MV3	hsa-mir-148a-3p	-	-	-	-	-	-	-	-	25
24h-SHS-MV3	hsa-mir-1972	mod	5p	G	0	snp	U	14	-	1
24h-SHS-MV3	hsa-mir-92a-3p	mod	3p	U	2	-	-	-	-	5
24h-SHS-MV3	hsa-mir-8065	mod	5p	CACCUAAUUU	-57	-	-	-	-	1
24h-SHS-MV3	hsa-mir-4485-3p	mod	5p	CGUGACACAU	-13	-	-	-	-	1
24h-SHS-MV3	hsa-mir-3196	mod	3p	GGCGGCGGCCGCC	-1	-	-	-	yes	1
24h-SHS-MV3	hsa-let-7a-3p	mod	3p	U	1	-	-	-	-	1
24h-SHS-MV3	hsa-mir-6087	-	-	-	-	-	-	-	-	28
24h-SHS-MV3	hsa-mir-1273a	adar	5p	xG	-27	-	-	-	-	1
24h-SHS-MV3	hsa-mir-4792	mod	3p	C	2	-	-	-	yes	15
24h-SHS-MV3	hsa-mir-1269a	mod	3p	A	1	-	-	-	-	2
24h-SHS-MV3	hsa-mir-3960	mod	5p	UGUGCGUCGGAG	-12	-	-	-	-	1
24h-SHS-MV3	hsa-mir-107	mod	5p	CGCC	0	-	-	-	-	2
24h-SHS-MV3	hsa-mir-532-5p	-	-	-	-	-	-	-	-	1
24h-SHS-MV3	hsa-mir-4492	mod	5p	C	-1	-	-	-	-	2
24h-SHS-MV3	hsa-mir-1269b	mod	3p	A	1	-	-	-	-	2
24h-SHS-MV3	hsa-mir-378a-3p	mod	5p	C	0	-	-	-	-	4
24h-SHS-MV3	hsa-mir-4508	mod	3p	CCGCGGC	1	-	-	-	yes	2
24h-SHS-MV3	hsa-mir-7110-3p	mod	3p	CCGCUCCCCGU	-11	-	-	-	yes	1
24h-SHS-MV3	hsa-mir-1273g-3p	mod	5p	UAG	-2	-	-	-	-	4
24h-SHS-MV3	hsa-mir-1307-5p	-	-	-	-	-	-	-	-	4
24h-SHS-MV3	hsa-mir-99b-5p	mod	3p	U	1	-	-	-	yes	2
24h-SHS-MV3	hsa-mir-5096	mod	3p	GUGAUC	22	-	-	-	yes	1
24h-SHS-MV3	hsa-mir-3960	mod	3p	GCG	19	-	-	-	yes	1
24h-SHS-MV3	hsa-mir-146a-5p	mod	3p	U	1	-	-	-	-	1
24h-SHS-MV3	hsa-mir-3960	mod	5p	GCGCCGCUC	4	-	-	-	-	1
24h-SHS-MV3	hsa-mir-7110-3p	mod	3p	CCGCUCCCC	-11	-	-	-	yes	3
24h-SHS-MV3	hsa-mir-1246	mod	5p	AUAUAUUA	-8	-	-	-	-	4
24h-SHS-MV3	hsa-mir-22-3p	mod	5p	CC	0	-	-	-	-	5
24h-SHS-MV3	hsa-mir-125b-5p	mod	3p	A	1	-	-	-	-	7
24h-SHS-MV3	hsa-mir-320a	mod	5p	C	0	-	-	-	-	1
24h-SHS-MV3	hsa-mir-92b-3p	mod	3p	A	1	-	-	-	-	5
24h-SHS-MV3	hsa-mir-8086	mod	3p	CGGACUGCG	48	-	-	-	-	1
24h-SHS-MV3	hsa-mir-3615	-	-	-	-	-	-	-	-	1
24h-SHS-MV3	hsa-mir-4488	mod	3p	GGUGCGGGGGUG	1	-	-	-	yes	5
24h-SHS-MV3	hsa-mir-3960	mod	3p	CGG	19	-	-	-	yes	2
24h-SHS-MV3	hsa-mir-92a-3p	mod	3p	AAU	1	-	-	-	-	1
24h-SHS-MV3	hsa-mir-363-3p	adar	3p	G	1	-	-	-	-	1
24h-SHS-MV3	hsa-mir-619-5p	mod	3p	AC	6	-	-	-	yes	1
24h-SHS-MV3	hsa-mir-3929	mod	5p	CU	-12	-	-	-	-	1
24h-SHS-MV3	hsa-mir-224-5p	-	-	-	-	-	-	-	-	1
24h-SHS-MV3	hsa-let-7g-5p	-	-	-	-	-	-	-	-	8
24h-SHS-MV3	hsa-mir-7110-3p	mod	5p	CCGAAGUUUCCCUCAG	-24	-	-	-	-	1
24h-SHS-MV3	hsa-mir-19a-3p	-	-	-	-	-	-	-	-	2
24h-SHS-MV3	hsa-mir-3960	mod	5p	CCUCGGCGC	13	-	-	-	-	1
24h-SHS-MV3	hsa-mir-1273g-3p	mod	3p	CAACAUAGC	1	-	-	-	yes	1
24h-SHS-MV3	hsa-mir-4448	mod	3p	CG	-4	-	-	-	-	1
24h-SHS-MV3	hsa-mir-222-3p	mod	5p	C	0	-	-	-	-	1
24h-SHS-MV3	hsa-mir-181a-5p	mod	5p	GCACC	-1	-	-	-	-	1
24h-SHS-MV3	hsa-mir-4532	mod	5p	GC	-2	-	-	-	-	2
24h-SHS-MV3	hsa-mir-181c-3p	-	-	-	-	-	-	-	-	1
24h-SHS-MV3	hsa-let-7b-5p	mod	3p	A	1	-	-	-	-	1
24h-SHS-MV3	hsa-mir-1303	mod	5p	CUGA	-49	-	-	-	-	3
24h-SHS-MV3	hsa-mir-4532	mod	3p	CGUGGGGGCGGCG	1	-	-	-	yes	1
24h-SHS-MV3	hsa-mir-1273g-3p	mod	5p	AG	-1	-	-	-	-	1
24h-SHS-MV3	hsa-mir-320a	mod	3p	UUU	2	-	-	-	yes	1
24h-SHS-MV3	hsa-mir-3656	mod	5p	GCGGGCUCC	-9	-	-	-	-	1
24h-SHS-MV3	hsa-mir-125a-5p	mod	3p	A	-1	-	-	-	-	1
24h-SHS-MV3	hsa-mir-3200-5p	mod	5p	AC	0	-	-	-	-	1
24h-SHS-MV3	hsa-mir-3960	mod	3p	GCGGCG	19	-	-	-	yes	6
24h-SHS-MV3	hsa-mir-3960	mod	5p	GUGUGCGUCGGA	5	adar	G	22	-	2
24h-SHS-MV3	hsa-mir-219b-5p	-	-	-	-	-	-	-	-	1
24h-SHS-MV3	hsa-mir-1254	mod	3p	GAG	38	-	-	-	yes	1
24h-SHS-MV3	hsa-mir-2467-5p	-	-	-	-	-	-	-	-	1
24h-SHS-MV3	hsa-mir-92b-3p	mod	3p	AU	-1	-	-	-	-	1
24h-SHS-MV3	hsa-mir-320a	mod	3p	U	2	-	-	-	-	1
24h-SHS-MV3	hsa-mir-320b	mod	5p	ACAC	0	-	-	-	-	1
24h-SHS-MV3	hsa-mir-1246	mod	3p	GAGAUGGA	1	-	-	-	yes	1
24h-SHS-MV3	hsa-mir-4485-3p	mod	3p	C	2	-	-	-	-	1
24h-SHS-MV3	hsa-mir-4284	mod	3p	AAACACCC	1	-	-	-	yes	1
24h-SHS-MV3	hsa-mir-3196	mod	3p	GGC	-1	-	-	-	yes	1
24h-SHS-MV3	hsa-mir-191-5p	mod	3p	A	1	-	-	-	-	3
24h-SHS-MV3	hsa-mir-619-5p	mod	3p	C	3	-	-	-	-	1
24h-SHS-MV3	hsa-mir-5588-5p	mod	5p	CAAAACUGAGGGAUC	6	-	-	-	-	1
24h-SHS-MV3	hsa-mir-3908	mod	3p	AC	86	-	-	-	-	1
24h-SHS-MV3	hsa-mir-3180-5p	mod	5p	GAUG	52	-	-	-	-	1
24h-SHS-MV3	hsa-mir-1273g-3p	mod	5p	CAU	2	-	-	-	-	1
24h-SHS-MV3	hsa-mir-92a-3p	mod	3p	AU	2	-	-	-	yes	2
24h-SHS-MV3	hsa-mir-5096	mod	5p	U	5	-	-	-	-	2
24h-SHS-MV3	hsa-mir-99b-5p	mod	3p	UU	1	-	-	-	-	1
24h-SHS-MV3	hsa-mir-3929	mod	3p	GGAGGCAGGCGG	-17	-	-	-	yes	1
24h-SHS-MV3	hsa-mir-1269a	mod	3p	UA	1	-	-	-	-	1
24h-SHS-MV3	hsa-mir-16-5p	mod	5p	UUCCGUGG	-8	-	-	-	-	1
24h-SHS-MV3	hsa-mir-3960	mod	5p	GGUGUGCGUCGGA	4	adar	G	22	-	1
24h-SHS-MV3	hsa-mir-125a-5p	mod	3p	C	1	-	-	-	-	1
24h-SHS-MV3	hsa-mir-27b-3p	mod	5p	UUCC	0	-	-	-	-	56
24h-SHS-MV3	hsa-mir-130b-3p	mod	3p	A	1	-	-	-	-	2
24h-SHS-MV3	hsa-mir-619-5p	mod	3p	C	3	-	-	-	yes	1
24h-SHS-MV3	hsa-mir-106b-3p	-	-	-	-	-	-	-	-	4
24h-SHS-MV3	hsa-mir-92b-3p	mod	3p	UAA	-1	-	-	-	-	1
24h-SHS-MV3	hsa-mir-7851-3p	mod	3p	GCC	-72	-	-	-	yes	1
24h-SHS-MV3	hsa-mir-663a	-	-	-	-	-	-	-	-	2
24h-SHS-MV3	hsa-mir-3960	mod	5p	GGUCGG	-3	-	-	-	-	1
24h-SHS-MV3	hsa-mir-218-5p	mod	5p	CUUCAG	-17	-	-	-	-	1
24h-SHS-MV3	hsa-mir-4745-5p	-	-	-	-	-	-	-	-	1
24h-SHS-MV3	hsa-mir-7110-3p	mod	5p	CCACCCCGCGCCC	-21	-	-	-	-	11
24h-SHS-MV3	hsa-let-7f-5p	-	-	-	-	-	-	-	-	94
24h-SHS-MV3	hsa-mir-125b-5p	-	-	-	-	-	-	-	-	3
24h-SHS-MV3	hsa-mir-3960	mod	3p	CGGC	19	-	-	-	yes	22
24h-SHS-MV3	hsa-mir-3960	mod	3p	UGUGGGGUCC	1	-	-	-	yes	1
24h-SHS-MV3	hsa-mir-1246	mod	3p	CGGGAGA	-2	-	-	-	yes	1
24h-SHS-MV3	hsa-mir-3960	mod	5p	GA	15	adar	G	22	-	1
24h-SHS-MV3	hsa-mir-486-5p	-	-	-	-	-	-	-	-	8
24h-SHS-MV3	hsa-mir-10a-5p	mod	5p	UC	0	-	-	-	-	1
24h-SHS-MV3	hsa-mir-181a-5p	-	-	-	-	-	-	-	-	49
24h-SHS-MV3	hsa-mir-181a-2-3p	mod	5p	ACCC	0	-	-	-	-	2
24h-SHS-MV3	hsa-mir-3960	mod	3p	CG	19	-	-	-	yes	12
24h-SHS-MV3	hsa-mir-3960	mod	5p	GGC	-6	-	-	-	-	1
24h-SHS-MV3	hsa-mir-3176	mod	5p	CGUACUUGGAUGGGAGACC	-15	-	-	-	-	1
24h-SHS-MV3	hsa-mir-4516	mod	3p	GGCAGGGGCCGGC	1	-	-	-	-	1
24h-SHS-MV3	hsa-mir-4508	mod	3p	CCGCGGCUGGAC	1	-	-	-	yes	5
24h-SHS-MV3	hsa-mir-619-5p	mod	3p	CG	3	adar	G	-1	-	1
24h-SHS-MV3	hsa-mir-3929	mod	3p	CGAGGCAGGAGGAUC	-17	-	-	-	-	1
24h-SHS-MV3	hsa-mir-26a-5p	mod	5p	C	-1	-	-	-	-	4
24h-SHS-MV3	hsa-mir-6087	mod	3p	C	27	-	-	-	yes	1
24h-SHS-MV3	hsa-mir-3960	mod	5p	UCGGCGC	15	-	-	-	-	12
24h-SHS-MV3	hsa-mir-130a-3p	-	-	-	-	-	-	-	-	6
24h-SHS-MV3	hsa-mir-5588-5p	mod	3p	GGUGGG	17	-	-	-	yes	1
24h-SHS-MV3	hsa-mir-8086	mod	5p	U	25	-	-	-	-	1
24h-SHS-MV3	hsa-mir-484	mod	3p	UCUU	-2	-	-	-	-	1
24h-SHS-MV3	hsa-mir-181a-5p	mod	5p	C	0	-	-	-	-	17
24h-SHS-MV3	hsa-mir-92b-3p	mod	3p	UUU	0	-	-	-	-	1
24h-SHS-MV3	hsa-mir-1303	mod	5p	CCUGA	-50	-	-	-	-	1
24h-SHS-MV3	hsa-mir-92a-3p	mod	3p	AUGU	-3	-	-	-	yes	1
24h-SHS-MV3	hsa-mir-1273g-3p	mod	3p	CAACAUAG	1	-	-	-	yes	1
24h-SHS-MV3	hsa-mir-4508	mod	5p	GCGCGA	-7	-	-	-	-	7
24h-SHS-MV3	hsa-mir-7641	mod	5p	CC	18	-	-	-	-	1
24h-SHS-MV3	hsa-mir-3196	mod	3p	GGCGGCGGC	-1	-	-	-	yes	4
24h-SHS-MV3	hsa-mir-7110-3p	mod	3p	CCGC	-11	-	-	-	yes	16
24h-SHS-MV3	hsa-mir-1303	mod	5p	UGA	-48	-	-	-	-	7
24h-SHS-MV3	hsa-mir-5100	mod	5p	CCAGGAGAUCC	-15	-	-	-	-	1
24h-SHS-MV3	hsa-mir-127-3p	-	-	-	-	-	-	-	-	1
24h-SHS-MV3	hsa-mir-144-3p	mod	5p	AUCUC	-3	-	-	-	-	1
24h-SHS-MV3	hsa-mir-1273a	mod	5p	AUCGCGCAUGUGAAUA	-34	-	-	-	-	1
24h-SHS-MV3	hsa-mir-5588-5p	mod	5p	AGUUUUUCCU	6	-	-	-	-	1
24h-SHS-MV3	hsa-mir-423-3p	mod	3p	AU	1	-	-	-	-	1
24h-SHS-MV3	hsa-mir-3960	mod	5p	GCGGUG	16	-	-	-	-	1
24h-SHS-MV3	hsa-mir-8071	mod	3p	AAGAAUACAACAACUAA	-31	-	-	-	yes	1
24h-SHS-MV3	hsa-mir-3960	mod	3p	GCCCG	13	-	-	-	-	1
24h-SHS-MV3	hsa-let-7i-5p	-	-	-	-	-	-	-	-	23
24h-SHS-MV3	hsa-mir-566	mod	5p	AUGGCUAUAGUCCCCG	2	-	-	-	-	1
24h-SHS-MV3	hsa-mir-566	adar	5p	G	20	-	-	-	-	1
24h-SHS-MV3	hsa-mir-423-3p	mod	3p	A	0	-	-	-	-	3
24h-SHS-MV3	hsa-mir-3134	mod	5p	ACCCCAGUU	-42	snp	G	-23	-	1
24h-SHS-MV3	hsa-mir-99a-5p	-	-	-	-	-	-	-	-	6
24h-SHS-MV3	hsa-mir-370-3p	mod	3p	U	-2	-	-	-	-	1
24h-SHS-MV3	hsa-mir-4284	mod	3p	CACCA	4	-	-	-	yes	1
24h-SHS-MV3	hsa-mir-3182	mod	3p	GGUUAUCACGUUCGCC	0	-	-	-	-	6
24h-SHS-MV3	hsa-mir-1246	mod	5p	UCUUA	-5	-	-	-	-	1
24h-SHS-MV3	hsa-mir-22-3p	mod	5p	C	0	-	-	-	-	6
24h-SHS-MV3	hsa-mir-20a-5p	mod	5p	UC	0	-	-	-	-	1
24h-SHS-MV3	hsa-mir-4508	mod	3p	C	1	-	-	-	yes	1
24h-SHS-MV3	hsa-mir-3182	mod	3p	GGUUAUCACCUUCGCCU	0	-	-	-	-	1
24h-SHS-MV3	hsa-mir-1273a	mod	3p	AAC	-20	-	-	-	-	1
24h-SHS-MV3	hsa-mir-1285-3p	mod	3p	UCUACA	-1	-	-	-	-	1
24h-SHS-MV3	hsa-mir-1273g-3p	mod	3p	CCACCUAGCGAGA	1	-	-	-	yes	1
24h-SHS-MV3	hsa-mir-500a-3p	mod	5p	C	0	-	-	-	-	1
24h-SHS-MV3	hsa-mir-4488	mod	3p	GGUGCG	1	-	-	-	yes	2
24h-SHS-MV3	hsa-mir-151a-3p	mod	3p	A	2	-	-	-	-	2
24h-SHS-MV3	hsa-mir-199b-3p	mod	5p	UUCCCGUGG	-9	-	-	-	-	1
24h-SHS-MV3	hsa-mir-320a	mod	5p	AAAC	0	-	-	-	-	2
24h-SHS-MV3	hsa-mir-3960	mod	3p	G	24	-	-	-	yes	1
24h-SHS-MV3	hsa-mir-30e-3p	-	-	-	-	-	-	-	-	1
24h-SHS-MV3	hsa-mir-7110-3p	mod	5p	ACCCCGCGCCC	-19	-	-	-	-	1
24h-SHS-MV3	hsa-mir-3665	mod	5p	GGC	-24	-	-	-	-	3
24h-SHS-MV3	hsa-mir-7641	mod	5p	C	3	-	-	-	-	2
24h-SHS-MV3	hsa-mir-1246	mod	5p	UUAAC	-3	-	-	-	-	1
24h-SHS-MV3	hsa-mir-601	mod	3p	AAC	23	-	-	-	yes	1
24h-SHS-MV3	hsa-mir-1303	mod	3p	CCGUCUCU	-50	-	-	-	yes	1
24h-SHS-MV3	hsa-mir-3960	mod	5p	UGUGGUGUGCGUCGGA	1	adar	G	22	-	3
24h-SHS-MV3	hsa-mir-3960	mod	5p	GCGCGGGUC	7	adar	G	22	-	2
24h-SHS-MV3	hsa-mir-181a-5p	mod	5p	CCCC	0	-	-	-	-	1
24h-SHS-MV3	hsa-mir-134-5p	-	-	-	-	-	-	-	-	1
24h-SHS-MV3	hsa-mir-7110-3p	mod	5p	CCGCGCUC	-16	-	-	-	-	1
24h-SHS-MV3	hsa-mir-7110-3p	mod	5p	GCGCCC	-14	-	-	-	-	2
24h-SHS-MV3	hsa-mir-20a-5p	-	-	-	-	-	-	-	-	3
24h-SHS-MV3	hsa-mir-92b-3p	mod	3p	UU	-1	-	-	-	-	1
24h-SHS-MV3	hsa-mir-3607-5p	-	-	-	-	-	-	-	-	2
24h-SHS-MV3	hsa-mir-26b-5p	-	-	-	-	-	-	-	-	3
24h-SHS-MV3	hsa-mir-3180-5p	mod	3p	GAGGACUGAC	59	-	-	-	yes	1
24h-SHS-MV3	hsa-mir-6783-5p	mod	3p	U	2	snp	C	17	-	1
24h-SHS-MV3	hsa-mir-5096	mod	5p	UGCC	12	-	-	-	-	1
24h-SHS-MV3	hsa-mir-5095	mod	5p	UGA	-5	-	-	-	-	1
24h-SHS-MV3	hsa-mir-320a	mod	5p	CAAC	0	-	-	-	-	1
24h-SHS-MV3	hsa-mir-3960	mod	3p	UGUGG	1	-	-	-	-	1
24h-SHS-MV3	hsa-mir-196b-5p	-	-	-	-	-	-	-	-	1
24h-SHS-MV3	hsa-mir-4532	mod	3p	GCG	2	-	-	-	-	5
24h-SHS-MV3	hsa-mir-7110-3p	mod	3p	U	-13	-	-	-	yes	2
24h-SHS-MV3	hsa-let-7c-5p	mod	3p	CUA	-5	-	-	-	-	1
24h-SHS-MV3	hsa-mir-221-3p	-	-	-	-	-	-	-	-	2
24h-SHS-MV3	hsa-mir-744-5p	-	-	-	-	-	-	-	-	3
24h-SHS-MV3	hsa-mir-7110-3p	mod	3p	CCCA	-11	-	-	-	yes	1
24h-SHS-MV3	hsa-mir-1273a	mod	5p	UA	-20	-	-	-	-	7
24h-SHS-MV3	hsa-mir-27b-3p	mod	3p	A	2	-	-	-	-	2
24h-SHS-MV3	hsa-mir-3960	mod	3p	C	19	-	-	-	yes	19
24h-SHS-MV3	hsa-mir-7110-3p	mod	5p	CGCCCCGCGCC	-18	-	-	-	-	1
24h-SHS-MV3	hsa-mir-30c-5p	-	-	-	-	-	-	-	-	18
24h-SHS-MV3	hsa-mir-423-5p	mod	3p	U	2	-	-	-	-	1
24h-SHS-MV3	hsa-let-7b-5p	-	-	-	-	-	-	-	-	28
24h-SHS-MV3	hsa-mir-6087	mod	5p	CCCGC	18	-	-	-	-	5
24h-SHS-MV3	hsa-mir-7110-3p	mod	5p	CGCCCUC	-15	-	-	-	-	2
24h-SHS-MV3	hsa-mir-607	mod	3p	UU	-17	-	-	-	yes	1
24h-SHS-MV3	hsa-mir-1285-3p	-	-	-	-	-	-	-	-	2
24h-SHS-MV3	hsa-mir-3615	mod	3p	U	3	-	-	-	-	1
24h-SHS-MV3	hsa-mir-1273g-3p	mod	3p	CAACAUAGCGA	1	-	-	-	yes	2
24h-SHS-MV3	hsa-mir-381-3p	snp	5p	xxxC	0	-	-	-	-	1
24h-SHS-MV3	hsa-mir-1247-5p	mod	5p	C	0	-	-	-	-	1
24h-SHS-MV3	hsa-mir-6087	mod	5p	CCC	18	-	-	-	-	15
24h-SHS-MV3	hsa-mir-566	mod	3p	CAU	16	-	-	-	yes	1
24h-SHS-MV3	hsa-mir-7110-3p	mod	5p	CCCCCCGCGCC	-24	-	-	-	-	1
24h-SHS-MV3	hsa-mir-92a-3p	mod	3p	AA	1	-	-	-	-	83
24h-SHS-MV3	hsa-mir-1273g-3p	mod	5p	CCUGUGAAUAG	-10	-	-	-	-	2
24h-SHS-MV3	hsa-let-7a-5p	mod	5p	C	-1	-	-	-	-	1
24h-SHS-MV3	hsa-mir-24-3p	-	-	-	-	-	-	-	-	2
24h-SHS-MV3	hsa-mir-558	mod	3p	UUAGAAGAUCAUGGCUGCAA	-59	-	-	-	-	1
24h-SHS-MV3	hsa-mir-125b-2-3p	mod	3p	U	4	-	-	-	-	1
24h-SHS-MV3	hsa-mir-92a-3p	mod	3p	A	1	-	-	-	yes	11
24h-SHS-MV3	hsa-mir-320a	mod	5p	CGGG	-20	-	-	-	-	2
24h-SHS-MV3	hsa-mir-3117-3p	-	-	-	-	-	-	-	-	1
24h-SHS-MV3	hsa-mir-9-5p	-	-	-	-	-	-	-	-	19
24h-SHS-MV3	hsa-mir-7110-3p	mod	5p	CGCGCCC	-15	-	-	-	-	2
24h-SHS-MV3	hsa-mir-99b-3p	mod	3p	U	2	-	-	-	-	1
24h-SHS-MV3	hsa-mir-151a-3p	mod	3p	A	0	-	-	-	-	1
24h-SHS-MV3	hsa-mir-3196	mod	3p	GGCGGCGGCC	-1	-	-	-	-	1
24h-SHS-MV3	hsa-mir-1273g-3p	adar	5p	G	0	-	-	-	-	3
24h-SHS-MV3	hsa-mir-186-5p	mod	5p	CAACGC	0	-	-	-	-	1
24h-SHS-MV3	hsa-mir-93-5p	mod	5p	CAAC	0	-	-	-	-	10
24h-SHS-MV3	hsa-mir-7641	mod	5p	CGGCC	7	-	-	-	-	1
24h-SHS-MV3	hsa-mir-1273d	-	-	-	-	-	-	-	-	1
24h-SHS-MV3	hsa-mir-1273a	mod	5p	CGCCUGUGAAU	-30	-	-	-	-	1
24h-SHS-MV3	hsa-mir-3960	mod	5p	UCGG	-1	-	-	-	-	1
24h-SHS-MV3	hsa-mir-1273a	mod	3p	ACCAUAGCGAGAC	-20	-	-	-	yes	4
24h-SHS-MV3	hsa-mir-186-5p	mod	5p	CC	0	-	-	-	-	5
24h-SHS-MV3	hsa-mir-92a-3p	mod	5p	GGUGAACUAUGCCUGGGC	-20	-	-	-	-	1
24h-SHS-MV3	hsa-mir-7110-3p	mod	5p	CCGCCCCGCGCC	-19	-	-	-	-	1
24h-SHS-MV3	hsa-mir-4459	mod	3p	CACC	21	-	-	-	yes	1
24h-SHS-MV3	hsa-mir-3665	mod	3p	UC	-24	-	-	-	-	1
24h-SHS-MV3	hsa-mir-1273a	mod	5p	AGCCC	-19	-	-	-	-	1
24h-SHS-MV3	hsa-mir-4419a	mod	3p	CGGGAGG	-11	-	-	-	yes	1
24h-SHS-MV3	hsa-mir-1273e	mod	3p	GGCAGAGGUUG	-5	-	-	-	-	1
24h-SHS-MV3	hsa-mir-92a-3p	mod	3p	AUU	1	-	-	-	-	1
24h-SHS-MV3	hsa-mir-130b-3p	-	-	-	-	-	-	-	-	8
24h-SHS-MV3	hsa-mir-1273g-3p	mod	5p	GCCC	0	-	-	-	-	1
24h-SHS-MV3	hsa-mir-3196	mod	5p	GCAGGGU	-7	-	-	-	-	1
24h-SHS-MV3	hsa-mir-409-3p	-	-	-	-	-	-	-	-	2
24h-SHS-MV3	hsa-mir-7110-3p	mod	5p	CACCCCGCGCC	-18	-	-	-	-	2
24h-SHS-MV3	hsa-mir-4508	mod	5p	GCGAC	-5	-	-	-	-	1
24h-SHS-MV3	hsa-mir-4488	mod	3p	GGUGCGGGG	1	-	-	-	yes	1
24h-SHS-MV3	hsa-mir-3960	mod	3p	GC	19	-	-	-	yes	6
24h-SHS-MV3	hsa-mir-92b-3p	mod	3p	UA	-1	-	-	-	-	1
24h-SHS-MV3	hsa-mir-411-5p	mod	5p	UC	0	-	-	-	-	1
24h-SHS-MV3	hsa-mir-4284	mod	5p	AUGUUUAGAC	-10	-	-	-	-	1
24h-SHS-MV3	hsa-mir-1303	mod	5p	A	-46	-	-	-	-	1
24h-SHS-MV3	hsa-mir-7851-3p	mod	3p	UGGCAU	-37	-	-	-	yes	1
24h-SHS-MV3	hsa-mir-3960	mod	3p	UGUGG	1	-	-	-	yes	2
24h-SHS-MV3	hsa-mir-92a-3p	mod	3p	AAC	1	-	-	-	-	1
24h-SHS-MV3	hsa-mir-16-5p	mod	5p	UCGCC	0	-	-	-	-	4
24h-SHS-MV3	hsa-mir-103a-3p	mod	5p	AGCC	0	-	-	-	-	3
24h-SHS-MV3	hsa-mir-16-5p	-	-	-	-	-	-	-	-	67
24h-SHS-MV3	hsa-mir-1285-5p	-	-	-	-	-	-	-	-	2
24h-SHS-MV3	hsa-mir-1273e	mod	5p	ACAGU	27	-	-	-	-	1
24h-SHS-MV3	hsa-mir-3960	mod	5p	C	21	-	-	-	-	7
24h-SHS-MV3	hsa-mir-3960	mod	5p	GUCGGA	11	adar	G	22	-	1
24h-SHS-MV3	hsa-mir-3960	mod	3p	GA	16	-	-	-	-	8
24h-SHS-MV3	hsa-mir-92a-3p	mod	3p	AG	1	-	-	-	-	5
24h-SHS-MV3	hsa-mir-197-3p	mod	5p	UUCC	0	-	-	-	-	2
24h-SHS-MV3	hsa-let-7e-5p	-	-	-	-	adar	G	7	-	1
24h-SHS-MV3	hsa-mir-3960	mod	5p	UGCGUCGGA	8	adar	G	22	-	3
24h-SHS-MV3	hsa-mir-3135a	mod	5p	UUGGC	30	-	-	-	-	1
24h-SHS-MV3	hsa-let-7a-5p	mod	3p	AUU	1	-	-	-	-	1
24h-SHS-MV3	hsa-mir-26a-5p	mod	5p	UUCC	0	-	-	-	-	19
24h-SHS-MV3	hsa-mir-130b-3p	mod	3p	U	1	-	-	-	-	1
24h-SHS-MV3	hsa-mir-449a	-	-	-	-	-	-	-	-	2
24h-SHS-MV3	hsa-mir-423-5p	-	-	-	-	-	-	-	-	62
24h-SHS-MV3	hsa-mir-10b-5p	mod	5p	UC	0	-	-	-	-	43
24h-SHS-MV3	hsa-mir-582-5p	-	-	-	-	-	-	-	-	1
24h-SHS-MV3	hsa-mir-502-3p	mod	5p	C	0	-	-	-	-	1
24h-SHS-MV3	hsa-mir-92a-3p	mod	3p	C	0	-	-	-	-	1
24h-SHS-MV3	hsa-mir-619-5p	adar	5p	xxxG	-5	-	-	-	-	2
24h-SHS-MV3	hsa-mir-7110-3p	mod	5p	CCGCGCCC	-16	-	-	-	-	5
24h-SHS-MV3	hsa-mir-1273a	-	-	-	-	-	-	-	-	5
24h-SHS-MV3	hsa-mir-4488	mod	3p	GGUGCGGGGGUGG	1	-	-	-	yes	2
24h-SHS-MV3	hsa-mir-7110-3p	mod	3p	UC	-13	-	-	-	yes	1
24h-SHS-MV3	hsa-mir-490-3p	mod	5p	CC	-3	-	-	-	-	1
24h-SHS-MV3	hsa-mir-7110-3p	mod	3p	CCGCUCCCC	-11	-	-	-	-	1
24h-SHS-MV3	hsa-mir-3176	mod	5p	GGGAGACC	-4	-	-	-	-	1
24h-SHS-MV3	hsa-mir-3960	mod	5p	GGCGC	20	-	-	-	-	1
24h-SHS-MV3	hsa-mir-140-3p	-	-	-	-	-	-	-	-	4
24h-SHS-MV3	hsa-mir-7110-3p	mod	5p	CUCCCCGCCCCGCGCCC	-25	-	-	-	-	1
24h-SHS-MV3	hsa-mir-107	-	-	-	-	-	-	-	-	3
24h-SHS-MV3	hsa-mir-151a-5p	mod	3p	A	2	-	-	-	-	2
24h-SHS-MV3	hsa-mir-3196	mod	3p	GGCGGCGGCCGCCGCG	-1	-	-	-	yes	1
24h-SHS-MV3	hsa-mir-3960	mod	3p	UG	1	-	-	-	yes	1
24h-SHS-MV3	hsa-mir-1246	mod	3p	GAGAU	1	-	-	-	-	1
24h-SHS-MV3	hsa-mir-1246	mod	5p	A	-1	-	-	-	-	6
24h-SHS-MV3	hsa-mir-15a-5p	mod	5p	UC	0	-	-	-	-	1
24h-SHS-MV3	hsa-mir-1273a	mod	3p	A	-71	-	-	-	-	1
24h-SHS-MV3	hsa-mir-619-5p	mod	5p	CGAGUA	-6	-	-	-	-	1
24h-SHS-MV3	hsa-mir-1273g-3p	mod	3p	CAACAUAGCGAGACCCC	1	-	-	-	yes	1
24h-SHS-MV3	hsa-mir-3960	mod	5p	C	16	adar	G	22	-	1
24h-SHS-MV3	hsa-mir-7110-3p	mod	5p	C	-9	-	-	-	-	4
24h-SHS-MV3	hsa-mir-3960	mod	3p	CGGG	19	-	-	-	yes	5
24h-SHS-MV3	hsa-mir-877-3p	mod	5p	CUUGAUCUGUGAUU	-11	-	-	-	-	1
24h-SHS-MV3	hsa-mir-1273e	mod	5p	GUU	44	-	-	-	-	1
24h-SHS-MV3	hsa-mir-92b-3p	-	-	-	-	-	-	-	-	84
24h-SHS-MV3	hsa-mir-5588-5p	mod	3p	AC	18	-	-	-	yes	1
24h-SHS-MV3	hsa-mir-92a-3p	mod	3p	AU	1	-	-	-	yes	8
24h-SHS-MV3	hsa-mir-1269a	-	-	-	-	-	-	-	-	1
24h-SHS-MV3	hsa-mir-1271-5p	-	-	-	-	-	-	-	-	5
24h-SHS-MV3	hsa-mir-98-5p	-	-	-	-	-	-	-	-	2
24h-SHS-MV3	hsa-mir-3180-5p	mod	5p	UGUUGAUG	48	-	-	-	-	1
24h-SHS-MV3	hsa-mir-199b-5p	mod	5p	CCCC	0	-	-	-	-	4
24h-SHS-MV3	hsa-mir-3960	-	-	-	-	-	-	-	-	6
24h-SHS-MV3	hsa-mir-484	-	-	-	-	-	-	-	-	12
24h-SHS-MV3	hsa-mir-7110-3p	mod	3p	CCGCUCCC	-11	-	-	-	yes	9
24h-SHS-MV3	hsa-mir-5096	mod	3p	CCCGCC	32	-	-	-	-	1
24h-SHS-MV3	hsa-mir-92b-3p	mod	3p	U	0	-	-	-	-	1
24h-SHS-MV3	hsa-mir-4532	mod	5p	C	-1	-	-	-	-	2
24h-SHS-MV3	hsa-mir-3960	mod	3p	GGGUGUG	19	-	-	-	yes	1
24h-SHS-MV3	hsa-mir-92b-3p	mod	5p	UC	0	-	-	-	-	31
24h-SHS-MV3	hsa-mir-10a-5p	mod	5p	C	1	-	-	-	-	2
24h-SHS-MV3	hsa-mir-7110-3p	mod	5p	CCCCGCGCUC	-18	-	-	-	-	1
24h-SHS-MV3	hsa-mir-654-3p	-	-	-	-	-	-	-	-	1
24h-SHS-MV3	hsa-mir-664a-3p	-	-	-	-	-	-	-	-	1
24h-SHS-MV3	hsa-mir-6087	mod	5p	CCCC	17	-	-	-	-	9
24h-SHS-MV3	hsa-mir-3196	mod	5p	CGACGGGU	-8	-	-	-	-	1
24h-SHS-MV3	hsa-mir-21-5p	mod	3p	A	2	-	-	-	yes	1
24h-SHS-MV3	hsa-let-7d-5p	mod	5p	U	0	-	-	-	-	1
24h-SHS-MV3	hsa-mir-566	mod	5p	CCUCGA	20	-	-	-	-	1
24h-SHS-MV3	hsa-mir-23b-3p	mod	5p	AUCC	0	-	-	-	-	3
24h-SHS-MV3	hsa-mir-1285-5p	mod	5p	A	9	-	-	-	-	1
24h-SHS-MV3	hsa-mir-129-5p	-	-	-	-	-	-	-	-	2
24h-SHS-MV3	hsa-mir-151a-3p	mod	3p	U	2	-	-	-	-	1
24h-SHS-MV3	hsa-mir-3196	mod	5p	GGU	-3	-	-	-	-	3
24h-SHS-MV3	hsa-mir-138-1-3p	-	-	-	-	-	-	-	-	1
24h-SHS-MV3	hsa-mir-4284	mod	5p	UUUCGAC	-7	-	-	-	-	1
24h-SHS-MV3	hsa-mir-181c-5p	-	-	-	-	-	-	-	-	3
24h-SHS-MV3	hsa-mir-4419a	-	-	-	-	-	-	-	-	2
24h-SHS-MV3	hsa-let-7a-5p	mod	3p	GUGCCAGGUGGG	1	-	-	-	-	1
24h-SHS-MV3	hsa-mir-5009-3p	mod	3p	GUUCAA	10	snp	U	23	-	1
24h-SHS-MV3	hsa-mir-3960	mod	3p	GACC	19	-	-	-	yes	13
24h-SHS-MV3	hsa-mir-130b-5p	-	-	-	-	-	-	-	-	13
24h-SHS-MV3	hsa-mir-4459	mod	5p	CG	10	-	-	-	-	2
24h-SHS-MV3	hsa-mir-191-5p	mod	5p	AC	1	-	-	-	-	1
24h-SHS-MV3	hsa-mir-143-3p	mod	3p	U	1	-	-	-	-	5
24h-SHS-MV3	hsa-mir-615-3p	-	-	-	-	-	-	-	-	6
24h-SHS-MV3	hsa-mir-505-5p	snp	5p	xxxC	0	-	-	-	-	1
24h-SHS-MV3	hsa-mir-378a-3p	adar	5p	G	0	-	-	-	-	1
24h-SHS-MV3	hsa-mir-1285-5p	mod	5p	CA	8	-	-	-	-	1
24h-SHS-MV3	hsa-mir-5588-5p	mod	5p	UUCAGGGCAUUCAG	7	-	-	-	-	1
24h-SHS-MV3	hsa-mir-181b-5p	mod	5p	AC	0	-	-	-	-	2
24h-SHS-MV3	hsa-mir-423-5p	mod	3p	A	0	-	-	-	-	1
24h-SHS-MV3	hsa-mir-4472	mod	5p	UGUGUGUCUGUGUG	7	-	-	-	-	1
24h-SHS-MV3	hsa-mir-1273a	mod	3p	AACAUAGCGA	-20	-	-	-	yes	9
24h-SHS-MV3	hsa-mir-1273g-3p	mod	3p	CAACAUAGCGAGCCCC	1	-	-	-	-	1
24h-SHS-MV3	hsa-mir-92b-3p	mod	3p	U	-1	-	-	-	yes	1
24h-SHS-MV3	hsa-mir-106b-3p	mod	3p	A	1	-	-	-	-	1
24h-SHS-MV3	hsa-mir-186-5p	mod	5p	CCAC	-1	-	-	-	-	1
24h-SHS-MV3	hsa-mir-28-5p	-	-	-	-	snp	C	5	-	1
24h-SHS-MV3	hsa-mir-92a-3p	mod	5p	C	1	-	-	-	-	3
24h-SHS-MV3	hsa-mir-140-3p	mod	5p	UC	0	-	-	-	-	1
24h-SHS-MV3	hsa-mir-3196	mod	3p	GG	-1	-	-	-	yes	2
24h-SHS-MV3	hsa-mir-3196	mod	3p	G	-1	-	-	-	yes	2
24h-SHS-MV3	hsa-mir-4419a	mod	5p	CGGCAGGGC	-17	-	-	-	-	1
24h-SHS-MV3	hsa-mir-151a-3p	mod	5p	UC	-2	-	-	-	-	1
24h-SHS-MV3	hsa-mir-1273f	adar	3p	G	11	-	-	-	yes	1
24h-SHS-MV3	hsa-mir-3929	mod	3p	GGCGGGCAGAUC	-14	-	-	-	yes	1
24h-SHS-MV3	hsa-mir-30d-5p	mod	3p	GGGGAAUGCGGGG	2	-	-	-	-	1
24h-SHS-MV3	hsa-mir-3960	mod	5p	C	-1	-	-	-	-	1
24h-SHS-MV3	hsa-mir-423-3p	mod	3p	U	-2	-	-	-	-	1
24h-SHS-MV3	hsa-mir-10a-5p	mod	3p	A	1	-	-	-	-	1
24h-SHS-MV3	hsa-mir-1273g-3p	mod	3p	CAACAUAGCGAGACCCCG	1	-	-	-	-	3
24h-SHS-MV3	hsa-let-7b-3p	mod	3p	U	0	-	-	-	-	2
24h-SHS-MV3	hsa-mir-7641	mod	5p	UC	14	-	-	-	-	1
24h-SHS-MV3	hsa-mir-6087	mod	5p	GUGC	-1	-	-	-	-	3
24h-SHS-MV3	hsa-mir-99b-5p	mod	3p	A	1	-	-	-	yes	3
24h-SHS-MV3	hsa-mir-1273e	mod	3p	U	60	-	-	-	-	1
24h-SHS-MV3	hsa-mir-4792	mod	5p	GU	-3	-	-	-	-	8
24h-SHS-MV3	hsa-mir-10a-5p	mod	3p	A	1	-	-	-	yes	1
24h-SHS-MV3	hsa-mir-1273a	mod	3p	C	-11	-	-	-	yes	1
24h-SHS-MV3	hsa-mir-301b-3p	-	-	-	-	-	-	-	-	4
24h-SHS-MV3	hsa-mir-1273g-3p	mod	5p	UAGCCAA	-2	-	-	-	-	1
24h-SHS-MV3	hsa-let-7a-5p	mod	3p	AAUUUCGGG	4	-	-	-	-	1
24h-SHS-MV3	hsa-mir-1273e	mod	5p	UC	5	-	-	-	-	1
24h-SHS-MV3	hsa-mir-3960	mod	5p	AGGCUUCGCGGGAAGAC	5	-	-	-	-	1
24h-SHS-MV3	hsa-mir-1273g-3p	mod	5p	GUGCCUAG	-7	-	-	-	-	1
24h-SHS-MV3	hsa-mir-3665	mod	3p	GCGGCGGAGGGGC	-21	-	-	-	yes	1
24h-SHS-MV3	hsa-mir-222-3p	-	-	-	-	-	-	-	-	3
24h-SHS-MV3	hsa-mir-6125	mod	5p	GGCACAUCAAGAAGCAUGA	-16	-	-	-	-	1
24h-SHS-MV3	hsa-mir-182-5p	mod	3p	U	2	-	-	-	-	2
24h-SHS-MV3	hsa-mir-18a-3p	-	-	-	-	-	-	-	-	1
24h-SHS-MV3	hsa-mir-8065	mod	3p	UGUCC	-54	-	-	-	yes	1
24h-SHS-MV3	hsa-mir-577	-	-	-	-	-	-	-	-	1
24h-SHS-MV3	hsa-mir-7110-3p	mod	5p	C	-14	-	-	-	-	2
24h-SHS-MV3	hsa-mir-3196	mod	5p	AAGGGU	-6	-	-	-	-	4
24h-SHS-MV3	hsa-mir-4792	mod	3p	CUUGAAAAUCC	2	-	-	-	yes	2
24h-SHS-MV3	hsa-mir-1303	mod	3p	CCGUCUCUUA	-50	-	-	-	-	1
24h-SHS-MV3	hsa-mir-181c-5p	mod	5p	AACC	0	-	-	-	-	2
24h-SHS-MV3	hsa-mir-5095	mod	3p	CGUUGUAUC	8	-	-	-	yes	1
24h-SHS-MV3	hsa-mir-1269b	mod	3p	UA	1	-	-	-	-	1
24h-SHS-MV3	hsa-mir-1273g-3p	mod	3p	CAACAUAGCGAGACCCCGUC	1	-	-	-	-	1
24h-SHS-MV3	hsa-mir-374a-5p	-	-	-	-	-	-	-	-	2
24h-SHS-MV3	hsa-mir-4488	-	-	-	-	-	-	-	-	1
24h-SHS-MV3	hsa-mir-92a-3p	mod	3p	A	0	-	-	-	-	8
24h-SHS-MV3	hsa-mir-4257	mod	3p	AGAA	-29	-	-	-	yes	1
24h-SHS-MV3	hsa-mir-4792	mod	5p	U	-2	-	-	-	-	14
24h-SHS-MV3	hsa-mir-1273a	mod	5p	CGCCUGUGAAUAGCCC	-30	-	-	-	-	1
24h-SHS-MV3	hsa-mir-769-5p	-	-	-	-	-	-	-	-	15
24h-SHS-MV3	hsa-mir-5095	mod	3p	GGCAUA	8	-	-	-	-	1
24h-SHS-MV3	hsa-mir-22-3p	mod	5p	AC	0	-	-	-	-	3
24h-SHS-MV3	hsa-mir-877-5p	mod	3p	A	3	-	-	-	-	1
24h-SHS-MV3	hsa-mir-1246	mod	3p	GAGAUGGAA	1	-	-	-	yes	1
24h-SHS-MV3	hsa-mir-6842-5p	mod	5p	UUAUUAU	12	-	-	-	-	1
24h-SHS-MV3	hsa-mir-1246	mod	3p	GAGA	1	-	-	-	-	2
24h-SHS-MV3	hsa-mir-320a	mod	3p	UU	-21	-	-	-	yes	1
24h-SHS-MV3	hsa-mir-3665	mod	3p	GCGGCGGAGG	-21	-	-	-	-	1
24h-SHS-MV3	hsa-mir-6125	adar	3p	G	0	-	-	-	yes	1
24h-SHS-MV3	hsa-mir-1273e	mod	3p	UGGGACCUGGGAGG	-11	-	-	-	-	1
24h-SHS-MV3	hsa-mir-7641	mod	5p	ACGCC	15	-	-	-	-	2
24h-SHS-MV3	hsa-mir-5096	mod	3p	GAUCUCCU	8	-	-	-	-	1
24h-SHS-MV3	hsa-mir-125b-2-3p	mod	5p	C	2	-	-	-	-	1
24h-SHS-MV3	hsa-mir-3960	adar	5p	xxG	19	-	-	-	-	1
24h-SHS-MV3	hsa-mir-1246	mod	3p	CGGGAGAUGG	-2	-	-	-	yes	2
24h-SHS-MV3	hsa-mir-4508	mod	3p	CC	1	-	-	-	yes	1
24h-SHS-MV3	hsa-mir-7110-3p	mod	5p	CCGCGCCCUC	-18	-	-	-	-	1
24h-SHS-MV3	hsa-mir-5096	mod	5p	CCAGGUUUGCCC	6	-	-	-	-	1
24h-SHS-MV3	hsa-mir-4488	mod	3p	GGUGCGGGGG	1	-	-	-	yes	1
24h-SHS-MV3	hsa-mir-1273a	mod	5p	AAUA	-22	-	-	-	-	8
24h-SHS-MV3	hsa-mir-3665	mod	5p	GC	-23	-	-	-	-	6
24h-SHS-MV3	hsa-mir-7110-3p	mod	5p	CCACCCCGCGCUC	-21	-	-	-	-	1
24h-SHS-MV3	hsa-mir-7706	-	-	-	-	-	-	-	-	3
24h-SHS-MV3	hsa-mir-1246	mod	3p	GAGAU	1	-	-	-	yes	4
24h-SHS-MV3	hsa-mir-218-5p	-	-	-	-	-	-	-	-	9
24h-SHS-MV3	hsa-mir-340-3p	-	-	-	-	-	-	-	-	1
24h-SHS-MV3	hsa-mir-210-3p	mod	3p	U	0	-	-	-	-	1
24h-SHS-MV3	hsa-mir-10a-5p	-	-	-	-	-	-	-	-	19
24h-SHS-MV3	hsa-mir-29c-3p	mod	3p	C	1	-	-	-	-	1
24h-SHS-MV3	hsa-mir-1303	mod	5p	CAA	8	-	-	-	-	1
24h-SHS-MV3	hsa-mir-3960	mod	3p	GAC	19	-	-	-	yes	1
24h-SHS-MV3	hsa-mir-152-3p	mod	3p	A	2	snp	C	15	-	1
24h-SHS-MV3	hsa-mir-4257	mod	5p	GCAAGCAUUUUGAACU	-44	-	-	-	-	1
24h-SHS-MV3	hsa-mir-3960	mod	5p	GC	-2	-	-	-	-	4
24h-SHS-MV3	hsa-mir-20b-5p	mod	5p	CC	0	-	-	-	-	1
24h-SHS-MV3	hsa-mir-5096	mod	3p	CCUGCC	32	-	-	-	-	1
24h-SHS-MV3	hsa-mir-1246	mod	5p	CC	-1	-	-	-	-	3
24h-SHS-MV3	hsa-mir-767-5p	mod	5p	UGCC	0	-	-	-	-	1
24h-SHS-MV3	hsa-mir-1246	mod	5p	AAUAUAUUA	-9	-	-	-	-	1
24h-SHS-MV3	hsa-mir-1269b	mod	3p	UU	0	-	-	-	-	1
24h-SHS-MV3	hsa-mir-106a-5p	mod	5p	CC	0	adar	G	11	-	1
24h-SHS-MV3	hsa-mir-191-5p	-	-	-	-	-	-	-	-	140
24h-SHS-MV3	hsa-mir-3960	mod	5p	CCCCUCCUCCUCGGCGC	5	-	-	-	-	2
24h-SHS-MV3	hsa-mir-4508	mod	3p	CCGCGGCUGGACGAGGC	1	-	-	-	yes	1
24h-SHS-MV3	hsa-mir-3960	mod	5p	GCGC	18	-	-	-	-	12
24h-SHS-MV3	hsa-mir-92a-3p	mod	3p	AU	1	-	-	-	-	33
24h-SHS-MV3	hsa-mir-574-3p	-	-	-	-	-	-	-	-	1
24h-SHS-MV3	hsa-mir-1273a	mod	3p	CCC	-7	-	-	-	-	1
24h-SHS-MV3	hsa-mir-128-3p	-	-	-	-	-	-	-	-	18
24h-SHS-MV3	hsa-mir-4485-3p	-	-	-	-	-	-	-	-	6
24h-SHS-MV3	hsa-mir-571	mod	3p	UUUGUAGCUCC	-38	-	-	-	yes	1
24h-SHS-MV3	hsa-mir-320a	mod	5p	GGG	-25	-	-	-	-	1
24h-SHS-MV3	hsa-mir-92b-3p	mod	3p	UUA	1	-	-	-	yes	1
24h-SHS-MV3	hsa-mir-3196	mod	5p	AGGGU	-5	-	-	-	-	3
24h-SHS-MV3	hsa-mir-21-3p	-	-	-	-	-	-	-	-	1
24h-SHS-MV3	hsa-mir-212-3p	mod	3p	U	3	-	-	-	-	1
24h-SHS-MV3	hsa-mir-92a-3p	mod	5p	C	-1	-	-	-	-	1
24h-SHS-MV3	hsa-mir-1273g-3p	mod	3p	CAACAUAGCGAGACC	1	-	-	-	-	1
24h-SHS-MV3	hsa-mir-3665	mod	3p	GCGGCGGAGGGGCC	-21	-	-	-	yes	1
24h-SHS-MV3	hsa-mir-1273a	mod	3p	CAUCU	-5	adar	G	9	-	1
24h-SHS-MV3	hsa-mir-8086	mod	3p	C	23	-	-	-	yes	1
24h-SHS-MV3	hsa-mir-5096	mod	3p	C	15	-	-	-	-	1
24h-SHS-MV3	hsa-mir-1273a	mod	3p	AACCUAGCGAGACCC	-20	-	-	-	-	1
24h-SHS-MV3	hsa-mir-330-3p	-	-	-	-	snp	C	10	-	1
24h-SHS-MV3	hsa-mir-4532	mod	3p	GC	2	-	-	-	-	2
24h-SHS-MV3	hsa-mir-3196	mod	3p	GGCG	-1	-	-	-	yes	1
24h-SHS-MV3	hsa-mir-5096	mod	5p	GUGUUAGC	8	-	-	-	-	1
24h-SHS-MV3	hsa-mir-186-5p	mod	5p	CCAC	0	-	-	-	-	3
24h-SHS-MV3	hsa-mir-1273a	mod	5p	AUCGCGCCUGUGAAU	-34	-	-	-	-	1
24h-SHS-MV3	hsa-mir-4459	mod	5p	CAGCGGCA	11	adar	G	36	-	1
24h-SHS-MV3	hsa-mir-486-5p	mod	3p	A	1	-	-	-	-	2
24h-SHS-MV3	hsa-mir-607	mod	5p	UUAGC	-19	-	-	-	-	1
24h-SHS-MV3	hsa-let-7g-5p	mod	3p	AA	1	-	-	-	-	1
24h-SHS-MV3	hsa-mir-7110-3p	mod	5p	CCACCCCGC	-23	-	-	-	-	1
24h-SHS-MV3	hsa-mir-221-5p	-	-	-	-	-	-	-	-	1
24h-SHS-MV3	hsa-mir-1246	mod	3p	GAGC	1	-	-	-	yes	1
24h-SHS-MV3	hsa-mir-101-3p	mod	3p	A	1	-	-	-	-	1
24h-SHS-MV3	hsa-mir-92b-3p	mod	3p	AA	1	-	-	-	yes	1
24h-SHS-MV3	hsa-mir-361-5p	mod	3p	AUU	1	-	-	-	-	1
24h-SHS-MV3	hsa-mir-1273g-3p	mod	5p	GCCUGUGAAUAG	-11	-	-	-	-	1
24h-SHS-MV3	hsa-mir-7641	mod	5p	CGGC	7	-	-	-	-	1
24h-SHS-MV3	hsa-mir-3665	mod	3p	GCGGCGGAG	-21	-	-	-	yes	1
24h-SHS-MV3	hsa-mir-6131	mod	3p	GUUAUCAGAACU	2	-	-	-	-	1
24h-SHS-MV3	hsa-mir-3196	mod	3p	GGCGGCGGCCUGCCGC	-1	-	-	-	yes	1
24h-SHS-MV3	hsa-mir-941	-	-	-	-	-	-	-	-	8
24h-SHS-MV3	hsa-mir-1246	mod	5p	AUUA	-4	-	-	-	-	1
24h-SHS-MV3	hsa-mir-197-3p	-	-	-	-	-	-	-	-	2
24h-SHS-MV3	hsa-mir-26a-5p	-	-	-	-	-	-	-	-	146
24h-SHS-MV3	hsa-mir-3960	mod	5p	GUCGGG	16	-	-	-	-	1
24h-SHS-MV3	hsa-mir-4521	mod	5p	A	33	-	-	-	-	1
24h-SHS-MV3	hsa-mir-1303	mod	5p	GA	-47	-	-	-	-	1
24h-SHS-MV3	hsa-mir-548k	-	-	-	-	-	-	-	-	1
24h-SHS-MV3	hsa-mir-1273d	mod	5p	CGCCCAGAUCACGCCC	26	-	-	-	-	1
24h-SHS-MV3	hsa-mir-30a-5p	-	-	-	-	-	-	-	-	22
24h-SHS-MV3	hsa-mir-3960	mod	3p	GC	24	-	-	-	-	1
24h-SHS-MV3	hsa-mir-212-3p	-	-	-	-	-	-	-	-	1
24h-SHS-MV3	hsa-mir-7641	mod	3p	C	17	-	-	-	-	1
24h-SHS-MV3	hsa-mir-1273a	mod	3p	AAC	-20	-	-	-	yes	2
24h-SHS-MV3	hsa-mir-186-5p	-	-	-	-	-	-	-	-	22
24h-SHS-MV3	hsa-mir-181c-5p	mod	5p	AC	0	-	-	-	-	1
24h-SHS-MV3	hsa-mir-107	mod	3p	A	-1	-	-	-	yes	1
24h-SHS-MV3	hsa-mir-1273a	mod	3p	CCUC	-9	-	-	-	yes	1
24h-SHS-MV3	hsa-mir-27b-3p	mod	5p	CCCGUGA	-7	-	-	-	-	1
24h-SHS-MV3	hsa-mir-7110-3p	mod	5p	CCCCGCGCCC	-18	-	-	-	-	2
24h-SHS-MV3	hsa-mir-1246	mod	5p	UAUAUUA	-7	-	-	-	-	1
24h-SHS-MV3	hsa-mir-8086	adar	3p	G	54	-	-	-	yes	1
24h-SHS-MV3	hsa-mir-128-3p	mod	3p	A	0	-	-	-	-	1
24h-SHS-MV3	hsa-mir-3960	mod	5p	AG	-2	-	-	-	-	1
24h-SHS-MV3	hsa-mir-1273f	-	-	-	-	-	-	-	-	1
24h-SHS-MV3	hsa-mir-1269b	mod	3p	A	0	-	-	-	-	1
24h-SHS-MV3	hsa-mir-27b-3p	mod	3p	U	1	-	-	-	-	12
24h-SHS-MV3	hsa-mir-4516	mod	3p	GGCAGGG	1	-	-	-	yes	1
24h-SHS-MV3	hsa-mir-484	mod	3p	U	1	-	-	-	-	2
24h-SHS-MV3	hsa-mir-92a-3p	mod	3p	A	2	-	-	-	-	1
24h-SHS-MV3	hsa-mir-7110-3p	mod	3p	CCGCUCCCCG	-11	-	-	-	yes	9
24h-SHS-MV3	hsa-mir-1246	mod	3p	GAGAUGGAAUA	1	-	-	-	yes	1
24h-SHS-MV3	hsa-mir-21-5p	mod	3p	UGGAAUUUCUCG	3	-	-	-	-	1
24h-SHS-MV3	hsa-mir-27a-3p	mod	5p	UUCC	0	-	-	-	-	2
24h-SHS-MV3	hsa-mir-3960	mod	5p	CGGA	13	adar	G	22	-	1
24h-SHS-MV3	hsa-mir-27b-3p	mod	5p	AA	0	-	-	-	-	1
24h-SHS-MV3	hsa-mir-7641	mod	3p	A	27	-	-	-	-	1
24h-SHS-MV3	hsa-mir-5096	-	-	-	-	-	-	-	-	9
24h-SHS-MV3	hsa-mir-7110-3p	mod	5p	CGCCCCGCGCCC	-20	-	-	-	-	8
24h-SHS-MV3	hsa-mir-1273a	mod	5p	GCCC	-18	-	-	-	-	1
24h-SHS-MV3	hsa-mir-935	mod	5p	CC	1	-	-	-	-	1
24h-SHS-MV3	hsa-mir-628-3p	mod	3p	U	3	-	-	-	-	1
24h-SHS-MV3	hsa-mir-3135b	mod	5p	A	31	-	-	-	-	1
24h-SHS-MV3	hsa-mir-3960	mod	5p	CGC	19	-	-	-	-	3
24h-SHS-MV3	hsa-mir-5096	mod	5p	C	-5	-	-	-	-	1
24h-SHS-MV3	hsa-mir-7851-3p	adar	5p	xG	-45	-	-	-	-	1
24h-SHS-MV3	hsa-mir-375	-	-	-	-	-	-	-	-	138
24h-SHS-MV3	hsa-mir-5096	adar	3p	G	8	-	-	-	yes	2
24h-SHS-MV3	hsa-mir-92a-3p	mod	3p	G	0	-	-	-	yes	1
24h-SHS-MV3	hsa-mir-1273g-3p	mod	5p	UCG	-2	-	-	-	-	2
24h-SHS-MV3	hsa-mir-1273g-3p	mod	3p	CAACAUAGCGAGA	1	-	-	-	yes	5
24h-SHS-MV3	hsa-mir-663b	-	-	-	-	-	-	-	-	2
24h-SHS-MV3	hsa-mir-767-5p	-	-	-	-	-	-	-	-	6
24h-SHS-MV3	hsa-mir-4516	adar	5p	G	-1	-	-	-	-	1
24h-SHS-MV3	hsa-let-7a-5p	adar	5p	xxG	0	-	-	-	-	1
24h-SHS-MV3	hsa-let-7f-5p	mod	3p	GGCAGGAUCGGG	2	-	-	-	-	1
24h-SHS-MV3	hsa-mir-5096	mod	5p	AC	-3	-	-	-	-	1
24h-SHS-MV3	hsa-mir-148a-3p	mod	3p	A	2	-	-	-	-	1
24h-SHS-MV3	hsa-mir-7110-3p	mod	5p	CCACCCCGCGC	-19	-	-	-	-	1
24h-SHS-MV3	hsa-mir-1253	mod	3p	AC	21	-	-	-	yes	1
24h-SHS-MV3	hsa-mir-3196	mod	5p	AGAAGGGU	-8	-	-	-	-	5
24h-SHS-MV3	hsa-mir-7110-3p	mod	5p	GCCCCGCGCCC	-19	-	-	-	-	2
24h-SHS-MV3	hsa-mir-7110-3p	mod	3p	CCG	-11	-	-	-	yes	5
24h-SHS-MV3	hsa-let-7d-3p	-	-	-	-	-	-	-	-	2
24h-SHS-MV3	hsa-mir-1273a	mod	3p	AA	-20	-	-	-	yes	2
24h-SHS-MV3	hsa-mir-142-3p	-	-	-	-	snp	C	19	-	1
24h-SHS-MV3	hsa-mir-1273a	adar	5p	xxG	-71	-	-	-	-	1
24h-SHS-MV3	hsa-let-7b-5p	mod	3p	AU	1	-	-	-	-	1
24h-SHS-MV3	hsa-mir-1285-5p	mod	3p	AGCUCA	18	-	-	-	yes	1
24h-SHS-MV3	hsa-mir-454-3p	mod	3p	A	2	-	-	-	-	1
24h-SHS-MV3	hsa-mir-3960	mod	5p	CGGCGC	16	-	-	-	-	24
24h-SHS-MV3	hsa-mir-199b-3p	-	-	-	-	-	-	-	-	32
24h-SHS-MV3	hsa-mir-148b-3p	mod	3p	U	1	-	-	-	-	1
24h-SHS-MV3	hsa-mir-7110-3p	mod	5p	CCCGCGCCC	-17	-	-	-	-	2
24h-SHS-MV3	hsa-mir-7110-3p	mod	3p	CCCCGCUCCCCGUCCU	-17	-	-	-	-	1
24h-SHS-MV3	hsa-mir-1246	mod	5p	AUAUAUUAAC	-8	-	-	-	-	1
24h-SHS-MV3	hsa-mir-92a-3p	mod	3p	AUUU	1	-	-	-	-	1
24h-SHS-MV3	hsa-mir-3960	mod	5p	UCCUCGGCGC	12	-	-	-	-	1
24h-SHS-MV3	hsa-mir-1273f	mod	3p	GUGCCCCUGCACUCCAG	11	-	-	-	-	1
24h-SHS-MV3	hsa-mir-3960	mod	5p	GG	20	-	-	-	-	1
24h-SHS-MV3	hsa-mir-941	mod	5p	CC	0	-	-	-	-	3
24h-SHS-MV3	hsa-mir-877-5p	mod	3p	A	0	-	-	-	-	1
24h-SHS-MV3	hsa-mir-3196	mod	5p	GU	-2	-	-	-	-	13
24h-SHS-MV3	hsa-mir-3960	mod	3p	GC	24	-	-	-	yes	20
24h-SHS-MV3	hsa-mir-5096	mod	5p	CC	-5	-	-	-	-	1
24h-SHS-MV3	hsa-mir-23b-3p	-	-	-	-	-	-	-	-	10
24h-SHS-MV3	hsa-mir-1273a	mod	5p	CGU	-21	-	-	-	-	1
24h-SHS-MV3	hsa-mir-8071	mod	5p	UU	-31	-	-	-	-	1
24h-SHS-MV3	hsa-mir-1246	mod	3p	GAGAUGGAAUAGGCGC	1	-	-	-	yes	1
24h-SHS-MV3	hsa-mir-3960	mod	5p	GC	16	-	-	-	-	1
24h-SHS-MV3	hsa-mir-1273a	mod	5p	AGA	-69	-	-	-	-	1
24h-SHS-MV3	hsa-mir-26a-5p	mod	3p	CGGC	-4	-	-	-	-	1
24h-SHS-MV3	hsa-mir-7110-3p	mod	3p	CCGCUCCCCGUC	-11	-	-	-	yes	8
24h-SHS-MV3	hsa-let-7a-5p	mod	3p	A	1	-	-	-	-	9
24h-SHS-MV3	hsa-mir-6087	mod	5p	CC	19	-	-	-	-	24
24h-SHS-MV3	hsa-mir-3960	mod	5p	CUCCUCGGCGC	11	-	-	-	-	3
24h-SHS-MV3	hsa-mir-138-5p	-	-	-	-	-	-	-	-	4
24h-SHS-MV3	hsa-mir-501-3p	mod	5p	CCUGCC	0	-	-	-	-	1
24h-SHS-MV3	hsa-mir-1273g-3p	mod	3p	CAACAUAGCGAGG	1	-	-	-	yes	1
24h-SHS-MV3	hsa-mir-199b-3p	mod	5p	C	0	-	-	-	-	8
24h-SHS-MV3	hsa-mir-7110-3p	mod	3p	CCGCU	-11	-	-	-	yes	1
24h-SHS-MV3	hsa-mir-3960	adar	5p	G	21	-	-	-	-	3
24h-SHS-MV3	hsa-mir-1303	mod	5p	CUA	-50	-	-	-	-	1
24h-SHS-MV3	hsa-mir-331-3p	mod	3p	C	0	-	-	-	-	1
24h-SHS-MV3	hsa-mir-4508	mod	5p	GA	-3	-	-	-	-	1
24h-SHS-MV3	hsa-mir-423-3p	mod	5p	CC	-1	-	-	-	-	1
[truncated: 13,690 more rows]
